# Supplementary material for: Dynamic targeting enables domain-general inhibitory control over action and thought by the prefrontal cortex
Source: Nat Commun. 2022 Jan 12;13:274. doi: 10.1038/s41467-021-27926-w (PMC8755760; doi:10.1038/s41467-021-27926-w)
Supplement: Supplementary file 4 — Source Data [file 41467_2021_27926_MOESM4_ESM.zip]

Archive with 9 entries (9 files):
- Figure4a_SSRT_SIF.csv
- Figure4b_PLS_LV1.csv
- Figure5a_b_PSC_targetROIs.csv
- Figure5c_decoding.csv
- Figure6a_b_c_d_e_f_decoding_perRun.csv
- Figure7b_c_d_e_f_SupplementaryFigure6left_DCM_results.csv
- SupplementaryFigure4_decoding_roisEqualSize.csv
- SupplementaryFigure5_decoding_all_meta_rois.csv
- SupplementaryFigure6right_DCM_results_control_IPL.csv
