# Supplementary material for: Dynamic targeting enables domain-general inhibitory control over action and thought by the prefrontal cortex
Source: Nat Commun. 2022 Jan 12;13:274. doi: 10.1038/s41467-021-27926-w (PMC8755760; doi:10.1038/s41467-021-27926-w)
Supplement: Supplementary file 4 — Source Data [file 41467_2021_27926_MOESM4_ESM.zip › Figure4a_SSRT_SIF.csv]

sNR	SSRT	SIF
1	295.1300813	0.079861111
2	402.4227642	0.035897436
3	367.9818182	0.159191176
4	288.9256198	0.194444444
5	296.7226891	0.075
6	400.1621622	-0.027777778
7	307.0630631	-0.003508772
8	318.9047619	-0.021428571
9	443.1415094	-0.177083333
10	282.826087	0.044444444
11	314.9083969	0.216666667
12	371.76	0.15530303
13	271.2377049	0.088888889
14	351.0661765	-0.022321429
15	296.6779661	0.195138889
16	341.4552846	-0.027777778
17	347	0.068421053
18	353.7479675	0.029824561
19	357.1908397	-0.012820513
20	465.5614035	-0.035714286
21	384.1367521	-0.003968254
22	332.75	0.085227273
23	360.5882353	0.104166667
24	408.907563	-0.036210317
