# Supplementary material for: Dynamic targeting enables domain-general inhibitory control over action and thought by the prefrontal cortex
Source: Nat Commun. 2022 Jan 12;13:274. doi: 10.1038/s41467-021-27926-w (PMC8755760; doi:10.1038/s41467-021-27926-w)
Supplement: Supplementary file 4 — Source Data [file 41467_2021_27926_MOESM4_ESM.zip › Figure4b_PLS_LV1.csv]

sNR	BrainScores	SSRT	SIF		Bootstrapped 95%CIs
1	-20.20945964	295.1300813	0.079861111			SSRT	SIF
2	3.527008281	402.4227642	0.035897436		lowerCI	-0.722607838	0.055449606
3	13.35478671	367.9818182	0.159191176		upperCI	-0.012747182	0.746969352
4	-5.298693128	288.9256198	0.194444444
5	46.48620011	296.7226891	0.075
6	-11.60975637	400.1621622	-0.027777778
7	11.32163815	307.0630631	-0.003508772
8	-3.972854784	318.9047619	-0.021428571
10	14.19869323	282.826087	0.044444444
11	25.34833546	314.9083969	0.216666667
12	-15.26680391	371.76	0.15530303
13	-18.08579678	271.2377049	0.088888889
14	-7.179371303	351.0661765	-0.022321429
15	42.8994536	296.6779661	0.195138889
16	-18.47623506	341.4552846	-0.027777778
17	4.036214599	347	0.068421053
18	-12.62573909	353.7479675	0.029824561
19	-1.679224172	357.1908397	-0.012820513
20	-25.42056393	465.5614035	-0.035714286
21	3.872619034	384.1367521	-0.003968254
22	11.77897029	332.75	0.085227273
23	-16.58105322	360.5882353	0.104166667
24	-20.41836807	408.907563	-0.036210317
