# Supplementary material for: Dynamic targeting enables domain-general inhibitory control over action and thought by the prefrontal cortex
Source: Nat Commun. 2022 Jan 12;13:274. doi: 10.1038/s41467-021-27926-w (PMC8755760; doi:10.1038/s41467-021-27926-w)
Supplement: Supplementary file 4 — Source Data [file 41467_2021_27926_MOESM4_ESM.zip › Figure5a_b_PSC_targetROIs.csv]

sid	roi	condition	0s	2s	4s	6s	8s	10s
1	rHC	nt	-0.230895917	-0.334101894	-0.62831885	-0.475189896	-0.059610268	0.163168961
2	rHC	nt	0.020532396	0.085352452	-0.042291272	0.037872082	-0.000956499	-0.045859504
3	rHC	nt	0.016840271	0.044450361	0.019618641	0.086813298	0.069633187	0.008400009
4	rHC	nt	-0.017161565	-0.053480434	-0.003795021	-0.074568852	-0.066363661	-0.017718174
5	rHC	nt	0.005081396	-0.049136961	0.04291734	0.261566081	0.005664289	-0.013021731
6	rHC	nt	0.157179036	0.071611218	0.085728509	0.07518878	0.169465924	0.05536714
7	rHC	nt	0.060264171	-0.004193454	-0.022941133	0.102421772	0.045032558	0.00434765
8	rHC	nt	0.085864711	-0.218171853	-0.295571186	-0.284241922	-0.24118627	-0.151791128
9	rHC	nt	-0.011648654	-0.135091025	-0.042725179	-0.080318195	-0.029415751	-0.025257272
10	rHC	nt	0.016842162	-0.101780801	-0.082455408	0.159505594	0.078498793	0.066710117
11	rHC	nt	-0.169437437	-0.356901511	-0.232782576	-0.236911328	-0.042006558	-0.00766934
12	rHC	nt	0.060547437	0.017089725	-0.163038118	0.215392952	0.12965912	-0.055631878
13	rHC	nt	0.164089382	0.079226498	0.163879613	0.183997695	0.119990808	0.090387014
14	rHC	nt	0.072233037	-0.017503834	0.249215253	0.32303633	0.188589033	0.035926195
15	rHC	nt	-0.086389449	-0.149036245	-0.351079992	-0.400325215	-0.299495822	-0.1566473
16	rHC	nt	0.090867282	-0.040494555	0.233954522	0.154833265	0.081119545	0.056251865
17	rHC	nt	0.117624902	0.016697925	0.012578332	0.074047765	0.143111378	0.187226658
18	rHC	nt	-0.001565327	-0.050040112	-0.002433786	0.07358334	0.024836205	0.022783017
19	rHC	nt	0.032612535	0.074197139	0.173800423	0.150855193	0.061123437	0.15284604
20	rHC	nt	-0.020434595	-0.053790309	-0.083848611	-0.087524609	-0.014634979	0.028972259
21	rHC	nt	-0.030291839	-0.184245823	-0.207696506	-0.374025535	-0.250866801	-0.110056158
22	rHC	nt	-0.198318438	-0.152363285	-0.000160284	-0.019948359	-0.258483288	-0.230938063
23	rHC	nt	-0.062493687	-0.214229293	-0.206716942	-0.211281769	-0.084564697	-0.08748384
24	rHC	nt	0.027926007	-0.04096909	-0.108776599	-0.009063466	0.099965124	0.107203208
1	rHC	t	0.0240593	0.014502168	0.009922476	-0.137882852	-0.18693846	-0.10357597
2	rHC	t	-0.009051009	-0.06586526	0.015965581	0.039660088	0.030000093	0.037028628
3	rHC	t	0.055603342	-0.012051226	0.069840572	0.004406105	0.003772564	-0.044399657
4	rHC	t	-0.09997105	-0.036798085	-0.072026352	-0.084858452	-0.020313311	-0.063126739
5	rHC	t	-0.105829717	0.387116541	0.526554535	0.520677616	0.622040551	0.279491047
6	rHC	t	0.112114175	0.056182297	0.061885261	0.069057715	0.004564986	0.064151899
7	rHC	t	0.034308789	0.053909569	0.202510679	0.21877028	0.097086436	0.128455139
8	rHC	t	-0.062427829	0.014279183	0.077853556	0.115211936	-0.017392361	-0.020739435
9	rHC	t	0.101820564	0.049661711	0.06243548	0.145910741	0.126988907	0.081387689
10	rHC	t	0.022462356	0.043736029	0.111944073	0.183636906	0.182062109	0.195912855
11	rHC	t	-0.03125972	0.191655762	0.094451477	-0.248221319	-0.217218063	-0.113443874
12	rHC	t	-0.059986284	-0.02833976	-0.001972935	0.359185499	0.175828817	0.088718094
13	rHC	t	0.079446707	0.073132188	0.240864639	0.165844935	0.084887364	0.053328923
14	rHC	t	0.005597729	0.108525689	0.190877795	0.126591652	0.03873102	0.101847566
15	rHC	t	-0.047527416	-0.107860573	-0.203723643	-0.253991178	-0.273637146	-0.157843188
16	rHC	t	-0.11331805	0.200122073	0.107970294	-0.158567318	-0.088059247	0.11655609
17	rHC	t	0.001655681	0.035447102	0.13687163	-0.005939322	0.014313277	-0.018747858
18	rHC	t	0.053136381	0.012674324	0.080340553	0.15206179	0.156068549	0.167234216
19	rHC	t	0.07481877	0.062480556	0.030548329	-0.038571194	0.02555439	-0.004799077
20	rHC	t	0.169400148	0.23565161	0.154987286	0.046052038	0.133240718	0.234669365
21	rHC	t	-0.02021013	-0.1381177	-0.04978756	0.015120252	-0.093342618	-0.156699895
22	rHC	t	-0.126321128	-0.107444762	-0.167969918	-0.228972345	-0.06677433	-0.15152703
23	rHC	t	0.102027103	0.103290676	0.271030762	0.250045521	0.216274007	0.103245071
24	rHC	t	0.012721035	0.044620096	0.087749625	0.013160616	-0.046599005	0.045756874
1	rHC	s	0.055432316	-0.037910981	-0.257332067	-0.332677869	-0.09583995	0.137617421
2	rHC	s	-0.032122054	0.092211292	-0.015378612	-0.114459897	-0.195649176	-0.133353011
3	rHC	s	-0.065042833	-0.143498595	-0.229661098	-0.278045507	-0.168705416	-0.107162358
4	rHC	s	-0.120150503	-0.039716796	-0.120945412	-0.114396622	-0.100358413	0.0155877
5	rHC	s	-0.239743623	-0.015099264	0.098437065	0.070548992	0.231990704	0.077833872
6	rHC	s	0.006538289	-0.086541695	-0.358712092	-0.308213568	-0.12881717	0.00472201
7	rHC	s	0.04958908	0.030211901	-0.096219536	-0.005171812	-0.145463548	-0.073074933
8	rHC	s	0.054068212	0.02164957	-0.329386431	-0.305462193	0.013249236	0.188250079
9	rHC	s	0.07159162	-0.149856216	-0.439287913	-0.388274122	-0.508258823	-0.192858258
10	rHC	s	0.117630282	0.023019547	-0.119181617	-0.115181974	-0.125861027	0.045074596
11	rHC	s	-0.080467139	-0.09160816	0.002765402	0.037850913	0.257885998	0.319599376
12	rHC	s	0.029236406	-0.031679287	-0.003337706	-0.27361677	0.022916742	-0.022992739
13	rHC	s	-0.082296363	-0.011205913	-0.349869283	-0.167147199	-0.165279095	-0.1038806
14	rHC	s	-0.027625651	0.191899821	-0.110044554	-0.21341483	0.025937491	0.193984267
15	rHC	s	-0.010259707	0.142652988	0.149990468	0.131577868	0.151279936	0.253741299
16	rHC	s	-0.06510685	-0.021995377	-0.184612165	-0.035771612	-0.045516864	0.207704452
17	rHC	s	-0.047802757	-0.0490923	-0.197949199	-0.230138763	-0.187002131	-0.190100059
18	rHC	s	-0.114283324	-0.149450184	-0.089091757	-0.053029749	-0.275320331	-0.152082395
19	rHC	s	-0.050190122	-0.147163743	-0.317297196	-0.139483648	-0.04431569	-0.122838194
20	rHC	s	-0.130254261	-0.342678611	-0.283263659	-0.310890329	-0.179861295	-0.092010808
21	rHC	s	0.016033574	-0.00925778	-0.109673642	-0.208104903	-0.227218535	0.07517563
22	rHC	s	-0.175593268	-0.181283262	-0.323042189	-0.421490298	-0.159073524	0.217993503
23	rHC	s	-0.033771372	0.013865737	-0.135280408	-0.050394709	-0.029999652	-0.089209542
24	rHC	s	-0.079651915	-0.108336023	-0.150303753	-0.181575253	-0.138370576	-0.146989173
1	rHC	g	0.002129209	-0.165174674	-0.24018022	0.008097843	0.118972689	0.086168036
2	rHC	g	-0.046119355	-0.173521301	-0.143305307	-0.111376143	-0.009612677	-0.074339126
3	rHC	g	0.004469084	-0.13546457	-0.179243084	-0.156341608	-0.05618728	-0.03668443
4	rHC	g	0.019199383	-0.098172296	-0.183931762	-0.046908647	-0.018595943	-0.013051841
5	rHC	g	-0.16520774	-0.1698703	-0.044534159	0.209051168	0.09141423	0.146582252
6	rHC	g	-0.054349908	-0.061143134	-0.168843487	-0.077523668	-0.000478423	-0.072933174
7	rHC	g	-0.128635983	-0.143376336	-0.18903078	-0.114961881	-0.0144405	-0.032859022
8	rHC	g	-0.013819483	-0.063538677	-0.020377987	-0.048238014	0.036457589	0.045146481
9	rHC	g	-0.041342847	-0.129118187	-0.130207827	-0.113698479	-0.095290334	0.000841377
10	rHC	g	0.035302893	-0.092452062	-0.075169703	-0.058489525	-0.002390569	-0.07926015
11	rHC	g	-0.073959545	-0.139727648	0.026103368	0.187149922	0.191139441	0.101838845
12	rHC	g	-0.064903924	-0.141833944	-0.100986044	-0.048904363	0.018719341	0.017029288
13	rHC	g	-0.008033	-0.104870045	-0.009451693	-0.069150055	-0.010930279	0.018112552
14	rHC	g	-0.050341859	-0.246731999	-0.201274809	-0.02255561	-0.026362763	0.000409991
15	rHC	g	-0.031318085	-0.042539317	-0.049776937	0.053382631	0.045439604	0.068953088
16	rHC	g	-0.141112972	0.015039235	0.111394123	0.079181214	-0.052671932	0.049940114
17	rHC	g	0.011656117	-0.038362997	-0.149639227	-0.003032737	-0.085581002	-0.004699982
18	rHC	g	-0.057712059	-0.091870712	-0.259561351	-0.095541711	0.016463094	-0.010424545
19	rHC	g	-0.055004596	-0.061029737	-0.092066149	-0.06450108	-0.018546272	-0.080772047
20	rHC	g	0.01042384	-0.04198879	-0.12946972	-0.085731775	-0.021897252	-0.036911928
21	rHC	g	-0.017941995	-0.130663008	-0.159112498	-0.083627761	-0.0442519	0.06295004
22	rHC	g	0.02137198	-0.116674202	-0.276655606	-0.021754759	0.046566933	-0.029916469
23	rHC	g	-0.069594945	-0.124507288	-0.038754257	0.007141742	0.052783152	0.125034136
24	rHC	g	0.020282758	-0.056330529	-0.106250002	-0.006958405	-0.044740581	-0.017803674
1	lM1	nt	-0.09188215	-0.198842321	-0.328828003	-0.240387057	0.057297268	0.282488696
2	lM1	nt	-0.083935826	-0.029466792	0.102527276	0.083365625	0.072185161	0.154558341
3	lM1	nt	0.046203852	-0.068279783	0.113895248	0.193765567	0.081608608	0.057304402
4	lM1	nt	-0.117996294	-0.126035816	-0.015781164	0.011048386	0.048300452	0.143589652
5	lM1	nt	-0.155644322	-0.233518282	-0.212298052	0.014690944	0.08378517	0.283739228
6	lM1	nt	-0.03636185	-0.011170047	0.09122541	0.196832907	0.169689942	0.124946316
7	lM1	nt	0.059186762	0.14200108	0.148299282	0.227135717	0.091027589	0.090207887
8	lM1	nt	-0.053587844	0.012208728	0.083514512	0.145736728	0.090377771	0.157235636
9	lM1	nt	0.058356548	-0.044696447	0.148539362	0.35633005	0.497899003	0.435817456
10	lM1	nt	-0.161372724	-0.178511612	0.044469262	0.212728317	0.24821648	0.246371132
11	lM1	nt	0.025919467	-0.053903163	-0.011355087	0.079216102	0.273270834	0.302502463
12	lM1	nt	-0.013329613	0.055730442	0.075792591	0.08841867	0.077375796	0.097294482
13	lM1	nt	-0.127976871	-0.284864715	-0.264214756	-0.304687107	0.124709864	0.498229815
14	lM1	nt	-0.18398548	-0.202422711	-0.219220574	-0.092108937	0.050090384	0.100606745
15	lM1	nt	-0.033410129	-0.081616262	-0.085374792	-0.179895764	-0.066812427	0.052461095
16	lM1	nt	0.059294082	0.041176036	0.188062858	0.131520168	0.142736336	0.128288625
17	lM1	nt	-0.002468646	-0.043398354	0.180392074	0.241053836	0.27830677	0.345052582
18	lM1	nt	-0.011595014	-0.083854195	-0.179988622	-0.175103101	0.021017442	0.047659333
19	lM1	nt	-0.040308457	-0.007464385	0.085930265	0.12568968	0.129062788	0.192738243
20	lM1	nt	-0.043078457	-0.037645473	-0.041879111	-0.073755331	-0.013913286	-0.040630016
21	lM1	nt	0.020172752	0.070954828	0.071667322	0.100002245	0.127271626	0.150098897
22	lM1	nt	-0.282999557	-0.315473026	0.056278864	0.075858357	0.082845288	0.178518056
23	lM1	nt	0.026611258	0.006647232	0.071445834	0.18310641	0.300648591	0.388504461
24	lM1	nt	0.126971037	0.133786212	0.114304269	0.246353351	0.220381632	0.305504594
1	lM1	t	0.026400297	-0.108416753	-0.030283842	-0.117310647	-0.032086528	0.000430288
2	lM1	t	-0.043686414	-0.082369719	0.025787555	0.047628313	0.085072384	0.036120412
3	lM1	t	0.065111992	0.067309028	0.070391429	0.006662482	-0.046393544	0.038698608
4	lM1	t	-0.003624936	0.029066576	-0.02859573	-0.106432311	-0.023519093	0.010097405
5	lM1	t	-0.197250891	-0.145990588	-0.109565824	0.124057066	0.018774681	0.070792052
6	lM1	t	-0.024326177	0.040993389	0.118972655	0.277890454	0.273828899	0.249229041
7	lM1	t	0.128566812	0.223861889	0.308221248	0.272825265	0.070835015	0.124980311
8	lM1	t	0.015380657	0.100124173	0.134580416	0.226651568	0.173899651	0.190689734
9	lM1	t	0.139422963	0.225576681	0.478447374	0.357418891	0.290770253	0.133796367
10	lM1	t	-0.028800588	-0.014490054	0.145796465	0.136479178	0.09537769	0.112856581
11	lM1	t	-0.067685174	0.055830867	0.24938532	0.196218125	0.01216124	0.010878159
12	lM1	t	-0.028011282	-0.020792745	0.082019177	0.127944013	-0.08922406	0.05855439
13	lM1	t	-0.154560174	-0.203586566	-0.156664777	-0.272775056	-0.136175556	0.044771984
14	lM1	t	0.06581438	0.100322082	-0.133129747	0.07357992	0.141371762	0.211575447
15	lM1	t	-0.029509929	-0.146110159	-0.127507062	-0.165249228	-0.008334139	0.107077784
16	lM1	t	-0.097906512	0.007915761	0.076181519	0.014099335	-0.059855006	-0.031226732
17	lM1	t	0.064261313	0.190099431	0.219119096	0.110537881	0.172463687	0.258786651
18	lM1	t	-0.102529004	-0.135499186	-0.156279479	-0.273501973	-0.106841129	0.017534887
19	lM1	t	0.086454028	0.040707436	-0.013692606	0.100121312	0.059175698	0.044006867
20	lM1	t	0.059022021	0.100820201	0.140760015	0.09832576	0.097240919	0.140761268
21	lM1	t	0.027616702	0.056831787	0.094531631	0.135995527	-0.008177334	0.071244395
22	lM1	t	-0.04607929	0.042530298	-0.027030578	-0.048865058	-0.030346976	0.055218021
23	lM1	t	-0.008637521	0.196376522	0.252493983	0.244227789	0.116035116	0.058646545
24	lM1	t	0.086465628	0.098053713	0.137367571	0.128268818	0.123180476	0.082578753
1	lM1	s	0.165502059	-0.035067661	-0.278589861	-0.138723514	0.017214833	0.109324016
2	lM1	s	0.031518187	-0.078542468	-0.121385426	0.119892518	-0.003595955	-0.120992664
3	lM1	s	0.089744688	-0.158352081	-0.424104759	-0.256481007	-0.165014584	-0.211663163
4	lM1	s	0.067818693	-0.121017193	-0.276789653	0.017796056	0.029394168	-0.014062113
5	lM1	s	-0.02070945	-0.358657219	-0.319873518	0.364641321	0.495728603	0.390211875
6	lM1	s	-0.009635356	-0.018867604	-0.02172616	-0.021982595	0.082274849	0.220112872
7	lM1	s	0.239007831	0.047916038	-0.213903189	-0.026382912	-0.088296759	0.000657364
8	lM1	s	0.164051351	0.092864974	-0.024400942	0.050064538	0.084249117	0.118423007
9	lM1	s	0.297099369	0.110389174	-0.124527792	0.024696919	-0.140968524	-0.311846721
10	lM1	s	0.09331828	-0.090056377	-0.306029775	-0.036104751	-0.001169079	0.188545959
11	lM1	s	-0.068956313	0.006818225	0.258809809	0.34313237	0.18012925	0.226606731
12	lM1	s	0.095945963	0.017362804	-0.157929914	-0.129865318	-0.166901148	0.023197761
13	lM1	s	-0.114860482	-0.788398922	-0.962445418	-0.348975758	-0.160099106	-0.197311262
14	lM1	s	0.040703555	-0.163357136	-0.056732392	0.108960765	0.147365804	0.104291578
15	lM1	s	0.009574751	-0.019832499	-0.018591411	0.027924612	0.018432548	-0.034435622
16	lM1	s	0.027226943	-0.027343359	0.051874646	0.10548567	0.012488869	-0.129650306
17	lM1	s	0.20629403	-0.126422682	-0.234142544	-0.044683351	-0.15300257	-0.184101518
18	lM1	s	-0.19644279	-0.244152713	-0.345654599	-0.164203064	-0.094778467	-0.058046668
19	lM1	s	-0.066135403	-0.412239276	-0.451707857	-0.188195968	-0.083366902	-0.159770602
20	lM1	s	-0.13369958	-0.239840399	-0.178256799	-0.127116555	-0.022866362	0.083357413
21	lM1	s	0.11453203	-0.036855801	-0.115025258	-0.065704553	-0.164776035	0.008432127
22	lM1	s	-0.013081493	-0.274938049	-0.332052813	-0.059444771	0.309420013	0.215480812
23	lM1	s	0.307909805	-0.013145642	-0.171533713	0.035995215	-0.031496364	-0.231289812
24	lM1	s	0.238731291	-0.17098339	-0.298500092	0.054343055	-0.057482238	-0.047978106
1	lM1	g	0.037621754	0.094583364	0.154285119	0.063707989	0.049759757	-0.022819249
2	lM1	g	0.104620059	0.161926855	0.158858149	0.087757503	0.090946088	-0.023114543
3	lM1	g	0.007852155	-0.05766501	0.092838071	-0.051269472	-0.142555428	-0.061997839
4	lM1	g	0.058766352	0.142760675	0.114236397	0.06481759	0.094879081	-0.033736545
5	lM1	g	0.195726333	0.428974003	0.43561495	0.066400963	0.054712313	0.016290894
6	lM1	g	0.085564437	0.133533989	0.24127987	0.174302379	0.072268446	-0.019461291
7	lM1	g	-0.070068159	0.041571056	0.116088031	0.008822205	-0.078175403	-0.086250024
8	lM1	g	0.068700649	0.16997363	0.275809646	0.111885394	0.010879655	-0.046624631
9	lM1	g	0.07835182	0.305154724	0.261295746	0.087154619	-0.039098741	-0.033935063
10	lM1	g	-0.008051339	-5.91E-02	-0.018565991	0.016907027	0.063784341	0.002541105
11	lM1	g	-0.05804084	0.210780735	0.487214016	0.298923414	0.281501168	-0.073029501
12	lM1	g	-0.042307392	0.02592456	0.232362652	-0.112574787	0.029604441	-0.067553336
13	lM1	g	0.23492403	0.37498134	0.110061817	-0.041918752	-0.019362953	0.035775725
14	lM1	g	0.107263676	0.200285526	0.053361743	0.108199559	0.041161714	0.145675298
15	lM1	g	0.102906403	0.192380387	0.130955479	0.114729221	0.061746286	0.035485208
16	lM1	g	1.32E-02	0.228261419	0.250421545	0.180243675	0.103261888	0.050833538
17	lM1	g	0.044591865	0.3649208	0.354628195	0.060750133	-0.083598769	-0.159213107
18	lM1	g	0.042102453	-0.048294179	-0.092986644	-0.102122056	0.074765585	0.08141373
19	lM1	g	-0.023310894	0.046647154	-0.048986042	-0.039740389	-0.055696071	-0.031840956
20	lM1	g	-0.016086438	-0.00610721	0.049135611	0.045351402	0.041906196	-0.045499563
21	lM1	g	0.007130811	0.15000801	0.215273816	0.107588236	-0.027973002	-0.086421517
22	lM1	g	0.117396456	0.229222073	0.483101728	0.243743034	0.015080372	-0.026958688
23	lM1	g	0.043507661	0.318662517	0.420957779	0.112969739	-0.008185542	-0.088726376
24	lM1	g	0.091501026	0.226110437	0.157587829	-0.057502814	-0.031217272	-0.036494367
