# Supplementary material for: Dynamic targeting enables domain-general inhibitory control over action and thought by the prefrontal cortex
Source: Nat Commun. 2022 Jan 12;13:274. doi: 10.1038/s41467-021-27926-w (PMC8755760; doi:10.1038/s41467-021-27926-w)
Supplement: Supplementary file 4 — Source Data [file 41467_2021_27926_MOESM4_ESM.zip › Figure5c_decoding.csv]

sid	type	roi	acc
1	d_general	rdlpfc	0.472280844
2	d_general	rdlpfc	0.61103125
3	d_general	rdlpfc	0.670285714
4	d_general	rdlpfc	0.46315625
5	d_general	rdlpfc	0.555871212
6	d_general	rdlpfc	0.466452206
7	d_general	rdlpfc	0.5975625
8	d_general	rdlpfc	0.658596838
9	d_general	rdlpfc	0.686571429
10	d_general	rdlpfc	0.50603125
11	d_general	rdlpfc	0.549147727
12	d_general	rdlpfc	0.6171875
13	d_general	rdlpfc	0.66084375
14	d_general	rdlpfc	0.686795113
15	d_general	rdlpfc	0.6676875
16	d_general	rdlpfc	0.5480625
17	d_general	rdlpfc	0.46834375
18	d_general	rdlpfc	0.668452381
19	d_general	rdlpfc	0.439797794
20	d_general	rdlpfc	0.552884615
21	d_general	rdlpfc	0.675583333
22	d_general	rdlpfc	0.473863636
23	d_general	rdlpfc	0.68865625
24	d_general	rdlpfc	0.4596875
1	d_general	rvlpfc	0.6174375
2	d_general	rvlpfc	0.59490625
3	d_general	rvlpfc	0.711035714
4	d_general	rvlpfc	0.603125
5	d_general	rvlpfc	0.615375
6	d_general	rvlpfc	0.52853125
7	d_general	rvlpfc	0.437625
8	d_general	rvlpfc	0.7004375
9	d_general	rvlpfc	0.794928571
10	d_general	rvlpfc	0.53521875
11	d_general	rvlpfc	0.629125
12	d_general	rvlpfc	0.426973684
13	d_general	rvlpfc	0.52021875
14	d_general	rvlpfc	0.5611875
15	d_general	rvlpfc	0.61696875
16	d_general	rvlpfc	0.72909375
17	d_general	rvlpfc	0.5174375
18	d_general	rvlpfc	0.51553125
19	d_general	rvlpfc	0.536375
20	d_general	rvlpfc	0.631875
21	d_general	rvlpfc	0.860041667
22	d_general	rvlpfc	0.6005
23	d_general	rvlpfc	0.54065625
24	d_general	rvlpfc	0.48240625
1	d_general	rHC	0.574175824
2	d_general	rHC	0.488486842
3	d_general	rHC	0.377392857
4	d_general	rHC	0.4125
5	d_general	rHC	0.390625
6	d_general	rHC	0.48125
7	d_general	rHC	0.514297386
8	d_general	rHC	0.669642857
9	d_general	rHC	0.449112979
10	d_general	rHC	0.563735178
11	d_general	rHC	0.657852564
12	d_general	rHC	0.5
13	d_general	rHC	0.57759375
14	d_general	rHC	0.508847403
15	d_general	rHC	0.46875
16	d_general	rHC	0.375
17	d_general	rHC	0.463095238
18	d_general	rHC	0.55121875
19	d_general	rHC	0.40625
20	d_general	rHC	0.544070513
21	d_general	rHC	0.646969697
22	d_general	rHC	0.516071429
23	d_general	rHC	0.376973684
24	d_general	rHC	0.314338235
1	d_general	lM1	0.62099359
2	d_general	lM1	0.368131868
3	d_general	lM1	0.473214286
4	d_general	lM1	0.3125
5	d_general	lM1	0.498397436
6	d_general	lM1	0.614697802
7	d_general	lM1	0.473557692
8	d_general	lM1	0.49877451
9	d_general	lM1	0.408163265
10	d_general	lM1	0.740909091
11	d_general	lM1	0.441145833
12	d_general	lM1	0.390625
13	d_general	lM1	0.466145833
14	d_general	lM1	0.482142857
15	d_general	lM1	0.538690476
16	d_general	lM1	0.401190476
17	d_general	lM1	0.438873626
18	d_general	lM1	0.44375
19	d_general	lM1	0.297348485
20	d_general	lM1	0.496212121
21	d_general	lM1	0.543040293
22	d_general	lM1	0.356907895
23	d_general	lM1	0.629385965
24	d_general	lM1	0.475
1	d_specific	rdlpfc	0.493303571
2	d_specific	rdlpfc	0.835625
3	d_specific	rdlpfc	0.851678571
4	d_specific	rdlpfc	0.6105625
5	d_specific	rdlpfc	0.599431818
6	d_specific	rdlpfc	0.500459559
7	d_specific	rdlpfc	0.74096875
8	d_specific	rdlpfc	0.583039243
9	d_specific	rdlpfc	0.814892857
10	d_specific	rdlpfc	0.794
11	d_specific	rdlpfc	0.741517857
12	d_specific	rdlpfc	0.6328125
13	d_specific	rdlpfc	0.78571875
14	d_specific	rdlpfc	0.637734962
15	d_specific	rdlpfc	0.76034375
16	d_specific	rdlpfc	0.445125
17	d_specific	rdlpfc	0.8501875
18	d_specific	rdlpfc	0.917857143
19	d_specific	rdlpfc	0.584099265
20	d_specific	rdlpfc	0.696314103
21	d_specific	rdlpfc	0.779791667
22	d_specific	rdlpfc	0.677272727
23	d_specific	rdlpfc	0.567
24	d_specific	rdlpfc	0.86465625
1	d_specific	rvlpfc	0.92515625
2	d_specific	rvlpfc	0.92971875
3	d_specific	rvlpfc	0.754571429
4	d_specific	rvlpfc	0.98465625
5	d_specific	rvlpfc	0.52984375
6	d_specific	rvlpfc	0.88846875
7	d_specific	rvlpfc	0.83421875
8	d_specific	rvlpfc	0.74215625
9	d_specific	rvlpfc	0.643357143
10	d_specific	rvlpfc	0.823625
11	d_specific	rvlpfc	0.731625
12	d_specific	rvlpfc	0.698684211
13	d_specific	rvlpfc	0.84428125
14	d_specific	rvlpfc	0.9453125
15	d_specific	rvlpfc	0.83784375
16	d_specific	rvlpfc	0.84615625
17	d_specific	rvlpfc	0.99665625
18	d_specific	rvlpfc	0.7233125
19	d_specific	rvlpfc	0.75728125
20	d_specific	rvlpfc	0.8578125
21	d_specific	rvlpfc	1
22	d_specific	rvlpfc	0.85690625
23	d_specific	rvlpfc	0.81775
24	d_specific	rvlpfc	0.80446875
1	d_specific	rHC	0.591346154
2	d_specific	rHC	0.604605263
3	d_specific	rHC	0.727071429
4	d_specific	rHC	0.64375
5	d_specific	rHC	0.640625
6	d_specific	rHC	0.64546875
7	d_specific	rHC	0.425653595
8	d_specific	rHC	0.5625
9	d_specific	rHC	0.762838469
10	d_specific	rHC	0.735071993
11	d_specific	rHC	0.671474359
12	d_specific	rHC	0.703125
13	d_specific	rHC	0.74915625
14	d_specific	rHC	0.652272727
15	d_specific	rHC	0.5875
16	d_specific	rHC	0.75
17	d_specific	rHC	0.522619048
18	d_specific	rHC	0.7339375
19	d_specific	rHC	0.8375
20	d_specific	rHC	0.710737179
21	d_specific	rHC	0.531818182
22	d_specific	rHC	0.433333333
23	d_specific	rHC	0.436184211
24	d_specific	rHC	0.562959559
1	d_specific	lM1	0.626602564
2	d_specific	lM1	0.720467033
3	d_specific	lM1	0.6875
4	d_specific	lM1	0.701388889
5	d_specific	lM1	0.483173077
6	d_specific	lM1	0.371565934
7	d_specific	lM1	0.47275641
8	d_specific	lM1	0.532271242
9	d_specific	lM1	0.571428571
10	d_specific	lM1	0.736363636
11	d_specific	lM1	0.6
12	d_specific	lM1	0.640625
13	d_specific	lM1	0.660416667
14	d_specific	lM1	0.767857143
15	d_specific	lM1	0.736309524
16	d_specific	lM1	0.742261905
17	d_specific	lM1	0.839972527
18	d_specific	lM1	0.8125
19	d_specific	lM1	0.81155303
20	d_specific	lM1	0.731060606
21	d_specific	lM1	0.659340659
22	d_specific	lM1	0.600986842
23	d_specific	lM1	0.631578947
24	d_specific	lM1	0.58125
1	ss	rdlpfc	0.841152597
2	ss	rdlpfc	0.449625
3	ss	rdlpfc	0.729357143
4	ss	rdlpfc	0.5103125
5	ss	rdlpfc	0.365530303
6	ss	rdlpfc	0.605698529
7	ss	rdlpfc	0.512125
8	ss	rdlpfc	0.761293055
9	ss	rdlpfc	0.336285714
10	ss	rdlpfc	0.53975
11	ss	rdlpfc	0.540422078
12	ss	rdlpfc	0.451286765
13	ss	rdlpfc	0.8984375
14	ss	rdlpfc	0.476879699
15	ss	rdlpfc	0.725375
16	ss	rdlpfc	0.6470625
17	ss	rdlpfc	0.8410625
18	ss	rdlpfc	0.55952381
19	ss	rdlpfc	0.560661765
20	ss	rdlpfc	0.602564103
21	ss	rdlpfc	0.596666667
22	ss	rdlpfc	0.465909091
23	ss	rdlpfc	0.6015625
24	ss	rdlpfc	0.4408125
1	ss	rvlpfc	0.5013125
2	ss	rvlpfc	0.5030625
3	ss	rvlpfc	0.707714286
4	ss	rvlpfc	0.5324375
5	ss	rvlpfc	0.5474375
6	ss	rvlpfc	0.708
7	ss	rvlpfc	0.5761875
8	ss	rvlpfc	0.969375
9	ss	rvlpfc	0.480071429
10	ss	rvlpfc	0.4249375
11	ss	rvlpfc	0.82375
12	ss	rvlpfc	0.588157895
13	ss	rvlpfc	0.745125
14	ss	rvlpfc	0.5395
15	ss	rvlpfc	0.699875
16	ss	rvlpfc	0.7415
17	ss	rvlpfc	0.6821875
18	ss	rvlpfc	0.52875
19	ss	rvlpfc	0.39775
20	ss	rvlpfc	0.9855625
21	ss	rvlpfc	0.861666667
22	ss	rvlpfc	0.7940625
23	ss	rvlpfc	0.6850625
24	ss	rvlpfc	0.5555
1	ss	rHC	0.467032967
2	ss	rHC	0.773684211
3	ss	rHC	0.537785714
4	ss	rHC	0.7125
5	ss	rHC	0.78125
6	ss	rHC	0.563625
7	ss	rHC	0.491013072
8	ss	rHC	0.553571429
9	ss	rHC	0.654528478
10	ss	rHC	0.543972332
11	ss	rHC	0.524038462
12	ss	rHC	0.6875
13	ss	rHC	0.5391875
14	ss	rHC	0.637987013
15	ss	rHC	0.55
16	ss	rHC	0.625
17	ss	rHC	0.458333333
18	ss	rHC	0.547875
19	ss	rHC	0.6125
20	ss	rHC	0.570512821
21	ss	rHC	0.551515152
22	ss	rHC	0.658333333
23	ss	rHC	0.653947368
24	ss	rHC	0.322610294
1	ss	lM1	0.754807692
2	ss	lM1	0.56043956
3	ss	lM1	0.607142857
4	ss	lM1	0.583333333
5	ss	lM1	0.599358974
6	ss	lM1	0.543956044
7	ss	lM1	0.713141026
8	ss	lM1	0.60620915
9	ss	lM1	0.693877551
10	ss	lM1	0.727272727
11	ss	lM1	0.5125
12	ss	lM1	0.5625
13	ss	lM1	0.955208333
14	ss	lM1	0.785714286
15	ss	lM1	0.513095238
16	ss	lM1	0.61547619
17	ss	lM1	0.804945055
18	ss	lM1	0.275
19	ss	lM1	0.638257576
20	ss	lM1	0.522727273
21	ss	lM1	0.404761905
22	ss	lM1	0.715131579
23	ss	lM1	0.648391813
24	ss	lM1	0.6625
1	ntnt	rdlpfc	0.825243506
2	ntnt	rdlpfc	0.68575
3	ntnt	rdlpfc	0.7135
4	ntnt	rdlpfc	0.7458125
5	ntnt	rdlpfc	0.643939394
6	ntnt	rdlpfc	0.568014706
7	ntnt	rdlpfc	0.75525
8	ntnt	rdlpfc	0.749294184
9	ntnt	rdlpfc	0.764214286
10	ntnt	rdlpfc	0.9931875
11	ntnt	rdlpfc	0.588717532
12	ntnt	rdlpfc	0.560661765
13	ntnt	rdlpfc	0.6685
14	ntnt	rdlpfc	0.673120301
15	ntnt	rdlpfc	0.5468125
16	ntnt	rdlpfc	0.8460625
17	ntnt	rdlpfc	0.6924375
18	ntnt	rdlpfc	0.539285714
19	ntnt	rdlpfc	0.603860294
20	ntnt	rdlpfc	0.59775641
21	ntnt	rdlpfc	0.999833333
22	ntnt	rdlpfc	0.6
23	ntnt	rdlpfc	0.7074375
24	ntnt	rdlpfc	0.7295625
1	ntnt	rvlpfc	0.6175
2	ntnt	rvlpfc	0.6826875
3	ntnt	rvlpfc	0.7265
4	ntnt	rvlpfc	0.962875
5	ntnt	rvlpfc	0.9779375
6	ntnt	rvlpfc	0.625625
7	ntnt	rvlpfc	0.4935
8	ntnt	rvlpfc	0.703375
9	ntnt	rvlpfc	0.633928571
10	ntnt	rvlpfc	1
11	ntnt	rvlpfc	0.52675
12	ntnt	rvlpfc	0.340789474
13	ntnt	rvlpfc	0.7044375
14	ntnt	rvlpfc	0.7744375
15	ntnt	rvlpfc	0.60025
16	ntnt	rvlpfc	0.8046875
17	ntnt	rvlpfc	0.992125
18	ntnt	rvlpfc	0.728625
19	ntnt	rvlpfc	0.48525
20	ntnt	rvlpfc	0.755625
21	ntnt	rvlpfc	0.999833333
22	ntnt	rvlpfc	0.5030625
23	ntnt	rvlpfc	0.986
24	ntnt	rvlpfc	0.70625
1	ntnt	rHC	0.582417582
2	ntnt	rHC	0.589473684
3	ntnt	rHC	0.426428571
4	ntnt	rHC	0.5
5	ntnt	rHC	0.46875
6	ntnt	rHC	0.4638125
7	ntnt	rHC	0.513071895
8	ntnt	rHC	0.5
9	ntnt	rHC	0.781512605
10	ntnt	rHC	0.816558442
11	ntnt	rHC	0.581730769
12	ntnt	rHC	0.625
13	ntnt	rHC	0.58675
14	ntnt	rHC	0.641071429
15	ntnt	rHC	0.725
16	ntnt	rHC	0.625
17	ntnt	rHC	0.578571429
18	ntnt	rHC	0.441875
19	ntnt	rHC	0.825
20	ntnt	rHC	0.536858974
21	ntnt	rHC	0.645454545
22	ntnt	rHC	0.763095238
23	ntnt	rHC	0.508552632
24	ntnt	rHC	0.566176471
1	ntnt	lM1	0.58974359
2	ntnt	lM1	0.575549451
3	ntnt	lM1	0.25
4	ntnt	lM1	0.416666667
5	ntnt	lM1	0.584935897
6	ntnt	lM1	0.48489011
7	ntnt	lM1	0.612179487
8	ntnt	lM1	0.395424837
9	ntnt	lM1	0.489795918
10	ntnt	lM1	0.686363636
11	ntnt	lM1	0.553125
12	ntnt	lM1	0.3125
13	ntnt	lM1	0.469791667
14	ntnt	lM1	0.410714286
15	ntnt	lM1	0.555952381
16	ntnt	lM1	0.517857143
17	ntnt	lM1	0.449175824
18	ntnt	lM1	0.475
19	ntnt	lM1	0.541666667
20	ntnt	lM1	0.53030303
21	ntnt	lM1	0.393772894
22	ntnt	lM1	0.579605263
23	ntnt	lM1	0.540935673
24	ntnt	lM1	0.5875
1	within_d	rdlpfc	0.833198052
2	within_d	rdlpfc	0.5676875
3	within_d	rdlpfc	0.721428571
4	within_d	rdlpfc	0.6280625
5	within_d	rdlpfc	0.504734848
6	within_d	rdlpfc	0.586856618
7	within_d	rdlpfc	0.6336875
8	within_d	rdlpfc	0.755293619
9	within_d	rdlpfc	0.55025
10	within_d	rdlpfc	0.76646875
11	within_d	rdlpfc	0.564569805
12	within_d	rdlpfc	0.505974265
13	within_d	rdlpfc	0.78346875
14	within_d	rdlpfc	0.575
15	within_d	rdlpfc	0.63609375
16	within_d	rdlpfc	0.7465625
17	within_d	rdlpfc	0.76675
18	within_d	rdlpfc	0.549404762
19	within_d	rdlpfc	0.582261029
20	within_d	rdlpfc	0.600160256
21	within_d	rdlpfc	0.79825
22	within_d	rdlpfc	0.532954545
23	within_d	rdlpfc	0.6545
24	within_d	rdlpfc	0.5851875
1	within_d	rvlpfc	0.55940625
2	within_d	rvlpfc	0.592875
3	within_d	rvlpfc	0.717107143
4	within_d	rvlpfc	0.74765625
5	within_d	rvlpfc	0.7626875
6	within_d	rvlpfc	0.6668125
7	within_d	rvlpfc	0.53484375
8	within_d	rvlpfc	0.836375
9	within_d	rvlpfc	0.557
10	within_d	rvlpfc	0.71246875
11	within_d	rvlpfc	0.67525
12	within_d	rvlpfc	0.464473684
13	within_d	rvlpfc	0.72478125
14	within_d	rvlpfc	0.65696875
15	within_d	rvlpfc	0.6500625
16	within_d	rvlpfc	0.77309375
17	within_d	rvlpfc	0.83715625
18	within_d	rvlpfc	0.6286875
19	within_d	rvlpfc	0.4415
20	within_d	rvlpfc	0.87059375
21	within_d	rvlpfc	0.93075
22	within_d	rvlpfc	0.6485625
23	within_d	rvlpfc	0.83553125
24	within_d	rvlpfc	0.630875
1	within_d	rHC	0.582417582
2	within_d	rHC	0.589473684
3	within_d	rHC	0.426428571
4	within_d	rHC	0.5
5	within_d	rHC	0.46875
6	within_d	rHC	0.4638125
7	within_d	rHC	0.513071895
8	within_d	rHC	0.5
9	within_d	rHC	0.781512605
10	within_d	rHC	0.816558442
11	within_d	rHC	0.581730769
12	within_d	rHC	0.625
13	within_d	rHC	0.58675
14	within_d	rHC	0.641071429
15	within_d	rHC	0.725
16	within_d	rHC	0.625
17	within_d	rHC	0.578571429
18	within_d	rHC	0.441875
19	within_d	rHC	0.825
20	within_d	rHC	0.536858974
21	within_d	rHC	0.645454545
22	within_d	rHC	0.763095238
23	within_d	rHC	0.508552632
24	within_d	rHC	0.566176471
1	within_d	lM1	0.754807692
2	within_d	lM1	0.56043956
3	within_d	lM1	0.607142857
4	within_d	lM1	0.583333333
5	within_d	lM1	0.599358974
6	within_d	lM1	0.543956044
7	within_d	lM1	0.713141026
8	within_d	lM1	0.60620915
9	within_d	lM1	0.693877551
10	within_d	lM1	0.727272727
11	within_d	lM1	0.5125
12	within_d	lM1	0.5625
13	within_d	lM1	0.955208333
14	within_d	lM1	0.785714286
15	within_d	lM1	0.513095238
16	within_d	lM1	0.61547619
17	within_d	lM1	0.804945055
18	within_d	lM1	0.275
19	within_d	lM1	0.638257576
20	within_d	lM1	0.522727273
21	within_d	lM1	0.404761905
22	within_d	lM1	0.715131579
23	within_d	lM1	0.648391813
24	within_d	lM1	0.6625
1	action_to_thought	rdlpfc	0.476704545
2	action_to_thought	rdlpfc	0.7245
3	action_to_thought	rdlpfc	0.708428571
4	action_to_thought	rdlpfc	0.505375
5	action_to_thought	rdlpfc	0.482954545
6	action_to_thought	rdlpfc	0.498161765
7	action_to_thought	rdlpfc	0.5485
8	action_to_thought	rdlpfc	0.802653868
9	action_to_thought	rdlpfc	0.785714286
10	action_to_thought	rdlpfc	0.420875
11	action_to_thought	rdlpfc	0.647970779
12	action_to_thought	rdlpfc	0.581801471
13	action_to_thought	rdlpfc	0.7060625
14	action_to_thought	rdlpfc	0.738157895
15	action_to_thought	rdlpfc	0.6539375
16	action_to_thought	rdlpfc	0.5185625
17	action_to_thought	rdlpfc	0.519625
18	action_to_thought	rdlpfc	0.628571429
19	action_to_thought	rdlpfc	0.507352941
20	action_to_thought	rdlpfc	0.594551282
21	action_to_thought	rdlpfc	0.66275
22	action_to_thought	rdlpfc	0.470454545
23	action_to_thought	rdlpfc	0.7426875
24	action_to_thought	rdlpfc	0.4696875
1	action_to_thought	rvlpfc	0.64825
2	action_to_thought	rvlpfc	0.6020625
3	action_to_thought	rvlpfc	0.712857143
4	action_to_thought	rvlpfc	0.5874375
5	action_to_thought	rvlpfc	0.52175
6	action_to_thought	rvlpfc	0.569375
7	action_to_thought	rvlpfc	0.5245625
8	action_to_thought	rvlpfc	0.7138125
9	action_to_thought	rvlpfc	0.789714286
10	action_to_thought	rvlpfc	0.5819375
11	action_to_thought	rvlpfc	0.697375
12	action_to_thought	rvlpfc	0.540789474
13	action_to_thought	rvlpfc	0.56775
14	action_to_thought	rvlpfc	0.5870625
15	action_to_thought	rvlpfc	0.628625
16	action_to_thought	rvlpfc	0.6848125
17	action_to_thought	rvlpfc	0.575625
18	action_to_thought	rvlpfc	0.616375
19	action_to_thought	rvlpfc	0.52925
20	action_to_thought	rvlpfc	0.653875
21	action_to_thought	rvlpfc	0.89125
22	action_to_thought	rvlpfc	0.4999375
23	action_to_thought	rvlpfc	0.51475
24	action_to_thought	rvlpfc	0.3554375
1	action_to_thought	rHC	0.581043956
2	action_to_thought	rHC	0.542105263
3	action_to_thought	rHC	0.322285714
4	action_to_thought	rHC	0.3625
5	action_to_thought	rHC	0.3125
6	action_to_thought	rHC	0.594125
7	action_to_thought	rHC	0.400326797
8	action_to_thought	rHC	0.803571429
9	action_to_thought	rHC	0.536881419
10	action_to_thought	rHC	0.505293619
11	action_to_thought	rHC	0.655448718
12	action_to_thought	rHC	0.5
13	action_to_thought	rHC	0.561125
14	action_to_thought	rHC	0.471915584
15	action_to_thought	rHC	0.5
16	action_to_thought	rHC	0.375
17	action_to_thought	rHC	0.442857143
18	action_to_thought	rHC	0.5796875
19	action_to_thought	rHC	0.4125
20	action_to_thought	rHC	0.573717949
21	action_to_thought	rHC	0.681818182
22	action_to_thought	rHC	0.502380952
23	action_to_thought	rHC	0.355921053
24	action_to_thought	rHC	0.228860294
1	action_to_thought	lM1	0.613782051
2	action_to_thought	lM1	0.34478022
3	action_to_thought	lM1	0.375
4	action_to_thought	lM1	0.347222222
5	action_to_thought	lM1	0.407051282
6	action_to_thought	lM1	0.662087912
7	action_to_thought	lM1	0.447115385
8	action_to_thought	lM1	0.50245098
9	action_to_thought	lM1	0.367346939
10	action_to_thought	lM1	0.731818182
11	action_to_thought	lM1	0.440625
12	action_to_thought	lM1	0.46875
13	action_to_thought	lM1	0.411458333
14	action_to_thought	lM1	0.482142857
15	action_to_thought	lM1	0.471428571
16	action_to_thought	lM1	0.408333333
17	action_to_thought	lM1	0.385989011
18	action_to_thought	lM1	0.4125
19	action_to_thought	lM1	0.244318182
20	action_to_thought	lM1	0.46780303
21	action_to_thought	lM1	0.655677656
22	action_to_thought	lM1	0.189473684
23	action_to_thought	lM1	0.557017544
24	action_to_thought	lM1	0.5375
1	thought_to_action	rdlpfc	0.467857143
2	thought_to_action	rdlpfc	0.4940625
3	thought_to_action	rdlpfc	0.633214286
4	thought_to_action	rdlpfc	0.419875
5	thought_to_action	rdlpfc	0.628787879
6	thought_to_action	rdlpfc	0.434742647
7	thought_to_action	rdlpfc	0.6459375
8	thought_to_action	rdlpfc	0.514539808
9	thought_to_action	rdlpfc	0.593071429
10	thought_to_action	rdlpfc	0.593875
11	thought_to_action	rdlpfc	0.450324675
12	thought_to_action	rdlpfc	0.652573529
13	thought_to_action	rdlpfc	0.6215
14	thought_to_action	rdlpfc	0.635432331
15	thought_to_action	rdlpfc	0.6793125
16	thought_to_action	rdlpfc	0.5791875
17	thought_to_action	rdlpfc	0.4154375
18	thought_to_action	rdlpfc	0.708333333
19	thought_to_action	rdlpfc	0.372242647
20	thought_to_action	rdlpfc	0.511217949
21	thought_to_action	rdlpfc	0.684833333
22	thought_to_action	rdlpfc	0.477272727
23	thought_to_action	rdlpfc	0.6321875
24	thought_to_action	rdlpfc	0.452625
1	thought_to_action	rvlpfc	0.5906875
2	thought_to_action	rvlpfc	0.5915625
3	thought_to_action	rvlpfc	0.713857143
4	thought_to_action	rvlpfc	0.616625
5	thought_to_action	rvlpfc	0.70625
6	thought_to_action	rvlpfc	0.484875
7	thought_to_action	rvlpfc	0.3519375
8	thought_to_action	rvlpfc	0.692375
9	thought_to_action	rvlpfc	0.792571429
10	thought_to_action	rvlpfc	0.486625
11	thought_to_action	rvlpfc	0.5600625
12	thought_to_action	rvlpfc	0.313157895
13	thought_to_action	rvlpfc	0.4649375
14	thought_to_action	rvlpfc	0.53175
15	thought_to_action	rvlpfc	0.600375
16	thought_to_action	rvlpfc	0.771375
17	thought_to_action	rvlpfc	0.454625
18	thought_to_action	rvlpfc	0.4131875
19	thought_to_action	rvlpfc	0.54175
20	thought_to_action	rvlpfc	0.610375
21	thought_to_action	rvlpfc	0.832
22	thought_to_action	rvlpfc	0.7049375
23	thought_to_action	rvlpfc	0.5675625
24	thought_to_action	rvlpfc	0.6118125
1	thought_to_action	rHC	0.567307692
2	thought_to_action	rHC	0.434868421
3	thought_to_action	rHC	0.429214286
4	thought_to_action	rHC	0.4625
5	thought_to_action	rHC	0.46875
6	thought_to_action	rHC	0.37475
7	thought_to_action	rHC	0.628267974
8	thought_to_action	rHC	0.535714286
9	thought_to_action	rHC	0.361344538
10	thought_to_action	rHC	0.622176736
11	thought_to_action	rHC	0.66025641
12	thought_to_action	rHC	0.5
13	thought_to_action	rHC	0.594
14	thought_to_action	rHC	0.545779221
15	thought_to_action	rHC	0.4375
16	thought_to_action	rHC	0.375
17	thought_to_action	rHC	0.483333333
18	thought_to_action	rHC	0.5229375
19	thought_to_action	rHC	0.4
20	thought_to_action	rHC	0.514423077
21	thought_to_action	rHC	0.612121212
22	thought_to_action	rHC	0.529761905
23	thought_to_action	rHC	0.398026316
24	thought_to_action	rHC	0.399816176
1	thought_to_action	lM1	0.628205128
2	thought_to_action	lM1	0.391483516
3	thought_to_action	lM1	0.571428571
4	thought_to_action	lM1	0.277777778
5	thought_to_action	lM1	0.58974359
6	thought_to_action	lM1	0.567307692
7	thought_to_action	lM1	0.5
8	thought_to_action	lM1	0.495098039
9	thought_to_action	lM1	0.448979592
10	thought_to_action	lM1	0.75
11	thought_to_action	lM1	0.441666667
12	thought_to_action	lM1	0.3125
13	thought_to_action	lM1	0.520833333
14	thought_to_action	lM1	0.482142857
15	thought_to_action	lM1	0.605952381
16	thought_to_action	lM1	0.394047619
17	thought_to_action	lM1	0.491758242
18	thought_to_action	lM1	0.475
19	thought_to_action	lM1	0.350378788
20	thought_to_action	lM1	0.524621212
21	thought_to_action	lM1	0.43040293
22	thought_to_action	lM1	0.524342105
23	thought_to_action	lM1	0.701754386
24	thought_to_action	lM1	0.4125
