# Supplementary material for: Dynamic targeting enables domain-general inhibitory control over action and thought by the prefrontal cortex
Source: Nat Commun. 2022 Jan 12;13:274. doi: 10.1038/s41467-021-27926-w (PMC8755760; doi:10.1038/s41467-021-27926-w)
Supplement: Supplementary file 4 — Source Data [file 41467_2021_27926_MOESM4_ESM.zip › Figure6a_b_c_d_e_f_decoding_perRun.csv]

sNR	SIF	SSRT	ROI	run1	run2	run3	run4	run5	run6	run7	run8	propslope
1	0.079861111	295.1300813	rDLPFC	1	0.870779221	0.383766234	0.355844156	0.04025974	0.90974026	0.118181818	0.135064935	-0.10
2	0.035897436	402.4227642	rDLPFC	0.991	0.7745	0	1	0.9975	0.9975	1	0.021	-0.03
3	0.159191176	367.9818182	rDLPFC	1	1	0.988	0.968	0.996	0	0.008	NaN	-0.18
4	0.194444444	288.9256198	rDLPFC	0.5485	1	0.281	0.1045	0.9915	0.391	0	0.7395	-0.05
5	0.075	296.7226891	rDLPFC	1	0.075757576	0.727272727	0.515151515	0.348484848	0.151515152	1	0.045454545	-0.05
6	-0.027777778	400.1621622	rDLPFC	0.742647059	0	0.492647059	0	0.919117647	0.875	0.941176471	0.014705882	0.03
7	-0.003508772	307.0630631	rDLPFC	0.9985	0.9795	0.1515	1	0.1435	0.9355	0.159	0.0525	-0.11
8	-0.021428571	318.9047619	rDLPFC	0.897233202	0.989271598	0.765669113	1	0.815358554	0.937323546	0.920383964	0.095990966	-0.07
9	-0.177083333	443.1415094	rDLPFC	0	1	0.9785	1	0.9425	0.9885	0.5735	NaN	0.12
10	0.044444444	282.826087	rDLPFC	0.995	0.26	0.0115	0	0.9595	0.996	0.007	0.133	-0.04
11	0.216666667	314.9083969	rDLPFC	0.829220779	0.857792208	0.75974026	0.028571429	0.985064935	0.961688312	0.76038961	0.001298701	-0.07
12	0.15530303	371.76	rDLPFC	0.316176471	0.705882353	0.713235294	0.985294118	0.654411765	0.088235294	0.470588235	0.720588235	-0.02
13	0.088888889	271.2377049	rDLPFC	0.9875	0.864	0.9905	0.9565	0.347	0	0.519	0.982	-0.06
14	-0.022321429	351.0661765	rDLPFC	0.990977444	0.996992481	0.844360902	0.065413534	0.998496241	0.011278195	0.998496241	0.99924812	-0.02
15	0.195138889	296.6779661	rDLPFC	0.6095	0.892	0.9275	1	1	0.0265	0.516	0.2375	-0.14
16	-0.027777778	341.4552846	rDLPFC	1	0.214	0.192	0.0855	0.001	0.997	0.6265	0.9825	0.05
17	0.068421053	347	rDLPFC	0.9845	0.9555	0.363	0.4445	0.4955	0.903	0	0	-0.12
18	0.029824561	353.7479675	rDLPFC	1	0.914285714	0.952380952	0.828571429	0.533333333	0.171428571	0.028571429	0.6	-0.12
19	-0.012820513	357.1908397	rDLPFC	0.588235294	0.404411765	0.316176471	0.860294118	0.022058824	0.852941176	0.992647059	0.022058824	-0.01
20	-0.035714286	465.5614035	rDLPFC	0.935897436	0.371794872	0.897435897	0.012820513	0.820512821	0.551282051	0.179487179	0.987179487	-0.01
21	-0.003968254	384.1367521	rDLPFC	0.1245	0.1195	0.884	1	0.8335	0.9985	NaN	NaN	1.52
22	0.085227273	332.75	rDLPFC	0.018181818	0.781818182	1	0.036363636	0.981818182	0	0.945454545	0	-0.89
23	0.104166667	360.5882353	rDLPFC	0.924	0.9945	0.8835	0.9865	0.996	0.044	0.1375	0.9925	-0.08
24	-0.036210317	408.907563	rDLPFC	0.9945	0.069	0.2405	0.0255	0.476	0.7555	0.54	0.6435	0.02
1	0.079861111	295.1300813	rVLPFC	0.87050	0.99600	0.37450	0.96500	0.98700	0.98300	0.00000	0.01450	-0.12
2	0.035897436	402.4227642	rVLPFC	0.73750	0.89850	0.34800	0.29000	0.86550	1.00000	0.61650	0.04450	-0.06
3	0.159191176	367.9818182	rVLPFC	1.00000	0.99950	1.00000	0.00500	0.99250	0.00000	0.99450	NaN	-0.07
4	0.194444444	288.9256198	rVLPFC	0.04200	1.00000	1.00000	0.92800	1.00000	0.19500	0.00000	0.55750	-1.06
5	0.075	296.7226891	rVLPFC	0.99250	0.03050	1.00000	0.00250	0.14600	0.99950	1.00000	0.00000	-0.02
6	-0.027777778	400.1621622	rVLPFC	1.00000	0.00000	0.00000	0.98550	0.96100	0.59750	0.99600	0.03500	0.00
7	-0.003508772	307.0630631	rVLPFC	0.51900	1.00000	0.00200	0.05000	0.00000	0.92650	0.66650	0.99800	0.10
8	-0.021428571	318.9047619	rVLPFC	0.68500	0.06600	0.00000	0.99350	0.99900	1.00000	0.98850	1.00000	0.17
9	-0.177083333	443.1415094	rVLPFC	0.96850	0.74300	0.05650	1.00000	0.91450	1.00000	0.87800	NaN	0.04
10	0.044444444	282.826087	rVLPFC	0.00100	0.60450	1.00000	0.93250	0.99950	0.97750	0.02350	0.13650	-0.08
11	0.216666667	314.9083969	rVLPFC	0.99300	0.97550	0.84550	0.68500	0.99950	0.02700	0.99300	0.05500	-0.10
12	0.15530303	371.76	rVLPFC	0.80526	0.02632	0.47368	0.99474	0.61579	0.97368	0.43158	0.00526	-0.04
13	0.088888889	271.2377049	rVLPFC	0.99650	0.99200	0.08300	0.97050	1.00000	0.49800	0.00000	0.00000	-0.13
14	-0.022321429	351.0661765	rVLPFC	0.05050	1.00000	0.00500	0.99050	0.66450	0.00000	0.99900	1.00000	1.49
15	0.195138889	296.6779661	rVLPFC	0.09300	1.00000	0.96100	1.00000	1.00000	0.00000	0.99200	0.00000	-0.46
16	-0.027777778	341.4552846	rVLPFC	1.00000	0.99950	0.24200	0.99400	0.03200	1.00000	0.27300	0.97000	-0.03
17	0.068421053	347	rVLPFC	0.96100	0.17750	0.25850	0.61700	1.00000	0.56950	0.99650	0.01350	-0.02
18	0.029824561	353.7479675	rVLPFC	0.99700	0.02350	0.97350	0.96000	0.00150	0.99950	0.99100	0.00000	-0.04
19	-0.012820513	357.1908397	rVLPFC	0.00250	0.63100	0.00000	0.90950	0.77900	0.98800	0.93000	0.00100	0.16228812
20	-0.035714286	465.5614035	rVLPFC	0.56350	0.98550	1.00000	0.55100	0.02400	0.99650	0.09400	1.00000	-0.04
21	-0.003968254	384.1367521	rVLPFC	0.97000	0.38950	1.00000	1.00000	1.00000	1.00000	NaN	NaN	0.06
22	0.085227273	332.75	rVLPFC	0.93400	1.00000	0.99950	0.43900	0.18250	0.45100	0.00150	0.00150	-0.17
23	0.104166667	360.5882353	rVLPFC	1.00000	0.06700	0.45950	0.86000	0.28350	0.13600	1.00000	0.33400	-0.02
24	-0.036210317	408.907563	rVLPFC	0.00000	0.99150	0.00000	0.69150	0.09650	0.05850	1.00000	0.00050	-0.01
1	0.079861111	295.1300813	HC	0.472527473	0.956043956	1	0	0.285714286	0	0.978021978	0.956043956	0.0196567
2	0.035897436	402.4227642	HC	0.289473684	0.905263158	0.126315789	0.005263158	0.8	0.973684211	0.273684211	0.963157895	0.201298701
3	0.159191176	367.9818182	HC	0.997	0.0555	0.0195	0	0	0.9415	0.268	NaN	-0.015564551
4	0.194444444	288.9256198	HC	1	0	0.2	0	0	1	0	0.7	0.003571429
5	0.075	296.7226891	HC	0	0	0.75	0	0.75	0	1	0	-0.023556615
6	-0.027777778	400.1621622	HC	0.8385	0.756	0.088	0.9845	0.819	0.95	0.3115	0.0005	-0.080472499
7	-0.003508772	307.0630631	HC	0.392156863	0.986928105	0.039215686	0.333333333	0.209150327	0	1	0.241830065	-0.037301587
8	-0.021428571	318.9047619	HC	1	0.571428571	1	1	1	0.857142857	0	1	-0.039115646
9	-0.177083333	443.1415094	HC	0.137254902	0.08496732	1	0.986928105	0.91503268	0	0.633986928	NaN	0.321428571
10	0.044444444	282.826087	HC	0.053077357	0.243929983	0.125352908	0.720496894	0.741389046	0.941840768	0.810841333	0.405420666	1.743034448
11	0.216666667	314.9083969	HC	0.935897436	0.897435897	0.358974359	1	0.41025641	0.538461538	1	0.102564103	-0.068330072
12	0.15530303	371.76	HC	1	0	0	0.5	1	0	0.75	0.75	0.029761905
13	0.088888889	271.2377049	HC	0.0015	0	0.996	0.082	0.416	0.983	0.9985	0.997	97.26984127
14	-0.022321429	351.0661765	HC	0.683116883	0.036363636	0.087012987	1	0.266233766	0.766883117	0.151298701	0.784415584	0.045129459
15	0.195138889	296.6779661	HC	0	0	0.2	1	0.8	1	0	1	-0.522237197
16	-0.027777778	341.4552846	HC	0	1	0	1	1	0	0	0	-0.178571429
17	0.068421053	347	HC	1	0.980952381	0.152380952	1	0.380952381	0	0.019047619	0.00952381	-0.15260771
18	0.029824561	353.7479675	HC	0.832	0	0.2935	0.1935	0.9985	0.2985	1	0.9665	0.096747653
19	-0.012820513	357.1908397	HC	1	0.4	0	0	0.7	0.7	0	0.5	-0.032142857
20	-0.035714286	465.5614035	HC	0.192307692	0.794871795	1	0.679487179	0.358974359	0.08974359	0.807692308	0.666666667	0.020634921
21	-0.003968254	384.1367521	HC	0.2	1	0.763636364	0.781818182	1	0.345454545	NaN	NaN	0.106493506
22	0.085227273	332.75	HC	1	0.980952381	0.876190476	0	0.352380952	0	0	0.80952381	-0.101360544
23	0.104166667	360.5882353	HC	0.010526316	0.263157895	0.884210526	0.105263158	0.821052632	0.147368421	0.615789474	0	0.220238095
24	-0.036210317	408.907563	HC	0.661764706	0.007352941	0.007352941	0.25	0.470588235	0	0.308823529	0.125	-0.036904762
1	0.079861111	295.1300813	M1	0.961538462	1	1	0.012820513	0.435897436	0.012820513	1	0.487179487	-0.072539683
2	0.035897436	402.4227642	M1	0.010989011	0.912087912	0.747252747	0	0.494505495	0.010989011	0.406593407	0.175824176	-3.345238095
3	0.159191176	367.9818182	M1	0.875	0	0.125	0	0	0.75	0.875	NaN	0.056122449
4	0.194444444	288.9256198	M1	0.666666667	0.111111111	0	0.666666667	0.777777778	0	0	0.555555556	-0.021825397
5	0.075	296.7226891	M1	0	0.320512821	0.141025641	0.076923077	0.858974359	1	0.782051282	0.076923077	0.460952381
6	-0.027777778	400.1621622	M1	0.692307692	0.978021978	0	0.582417582	0.989010989	0.769230769	0.791208791	0.494505495	0.006802721
7	-0.003508772	307.0630631	M1	0.08974359	0.858974359	0	0.012820513	0.884615385	1	0.192307692	0.538461538	0.488095238
8	-0.021428571	318.9047619	M1	1	1	0.065359477	1	0.104575163	0	0.77124183	0.078431373	-0.10340803
9	-0.177083333	443.1415094	M1	0.571428571	0.285714286	0.142857143	0	0.428571429	0.142857143	1	NaN	0.080357143
10	0.044444444	282.826087	M1	1	1	0.545454545	1	0.945454545	0.618181818	0.072727273	0.672727273	-0.080519481
11	0.216666667	314.9083969	M1	0.033333333	0.958333333	0.708333333	0.525	0.791666667	0.008333333	0.316666667	0.183333333	-1.425595238
12	0.15530303	371.76	M1	0.5	0.75	1	0.5	0.75	0.25	0	0	-0.220238095
13	0.088888889	271.2377049	M1	0.1	0.116666667	1	0.975	0.608333333	0.375	0.116666667	0	-0.350198413
14	-0.022321429	351.0661765	M1	1	0	0.857142857	0	0.428571429	0.142857143	0.571428571	0.857142857	0.00170068
15	0.195138889	296.6779661	M1	0.295238095	1	0.304761905	0.676190476	0.180952381	0.20952381	0.8	0.304761905	-0.069124424
16	-0.027777778	341.4552846	M1	0.171428571	0.59047619	0.933333333	0.247619048	0.80952381	0.238095238	0.038095238	0.238095238	-0.26521164
17	0.068421053	347	M1	0.956043956	0.076923077	0.285714286	0	0.307692308	0.21978022	0.241758242	1	0.015462507
18	0.029824561	353.7479675	M1	0.6	0	0	0	0	0.7	1	1	0.196428571
19	-0.012820513	357.1908397	M1	0.696969697	0.060606061	0.287878788	0.318181818	0	0.409090909	0.181818182	0	-0.072204969
20	-0.035714286	465.5614035	M1	0	0.787878788	0.5	0.303030303	0.787878788	0.454545455	0.909090909	0	0.028846154
21	-0.003968254	384.1367521	M1	0.021978022	0.967032967	1	0.956043956	0	0.989010989	NaN	NaN	2.457142857
22	0.085227273	332.75	M1	0.194736842	0.310526316	1	0.005263158	0.005263158	0	0	0	-0.361647362
23	0.104166667	360.5882353	M1	0.941520468	0	0.85380117	0.625730994	0.128654971	0	0.906432749	1	0.023809524
24	-0.036210317	408.907563	M1	0.2	0.6	0.6	0.9	0.7	0.3	1	0	-0.029761905
