# Supplementary material for: Dynamic targeting enables domain-general inhibitory control over action and thought by the prefrontal cortex
Source: Nat Commun. 2022 Jan 12;13:274. doi: 10.1038/s41467-021-27926-w (PMC8755760; doi:10.1038/s41467-021-27926-w)
Supplement: Supplementary file 4 — Source Data [file 41467_2021_27926_MOESM4_ESM.zip › Figure7b_c_d_e_f_SupplementaryFigure6left_DCM_results.csv]

Type	Nr	Name	EP
m	0	0	0.0005
m	1	1	0
m	2	2	0
m	3	3	0.0002
m	4	4	0.0001
m	5	5	0
m	6	6	0
m	7	7	0
m	8	8	0
m	9	9	0.0003
m	10	10	0.0233
m	11	11	0.001
m	12	12	0.9186
m	13	13	0
m	14	14	0
m	15	15	0.0019
m	16	16	0
m	17	17	0
m	18	18	0
m	19	19	0
m	20	20	0
m	21	21	0.0002
m	22	22	0.0219
m	23	23	0.0008
m	24	24	0.0224
m	25	25	0
m	26	26	0
m	27	27	0
m	28	28	0
m	29	29	0
m	30	30	0
m	31	31	0
m	32	32	0
m	33	33	0
m	34	34	0
m	35	35	0
m	36	36	0.0001
m	37	37	0
m	38	38	0
m	39	39	0
m	40	40	0
m	41	41	0
m	42	42	0
m	43	43	0
m	44	44	0
m	45	45	0
m	46	46	0
m	47	47	0.008
m	48	48	0
m	49	49	0
m	50	50	0
m	51	51	0
m	52	52	0
m	53	53	0.0001
m	54	54	0
m	55	55	0
m	56	56	0
m	57	57	0
m	58	58	0
m	59	59	0
m	60	60	0
m	61	61	0.0001
m	62	62	0
m	63	63	0
m	64	64	0.0004
m	65	65	0
m	66	66	0
m	67	67	0
m	68	68	0
m	69	69	0
m	70	70	0.0001
m	71	71	0
m	72	72	0
Direction	1	Null	0
Direction	2	Bidirectional	0.9999
Direction	3	Top-down	0.0001
Direction	4	Bottom-up	0
Pathways	1	Independent	0.0001
Pathways	2	DLPFC	0
Pathways	3	VLPFC	0
Pathways	4	Both	0.9999
Interactions	1	None	0.0079
Interactions	2	DLPFC->VLPFC	0.0678
Interactions	3	DLPFC<-VLPFC	0.0163
Interactions	4	DLPFC<->VLPFC	0.908
Targets	1	Preferred	0.9459
Targets	2	Non-preferred	0.0541
