# Supplementary material for: Dynamic targeting enables domain-general inhibitory control over action and thought by the prefrontal cortex
Source: Nat Commun. 2022 Jan 12;13:274. doi: 10.1038/s41467-021-27926-w (PMC8755760; doi:10.1038/s41467-021-27926-w)
Supplement: Supplementary file 4 — Source Data [file 41467_2021_27926_MOESM4_ESM.zip › SupplementaryFigure4_decoding_roisEqualSize.csv]

sid	type	roi	acc
1	d_general	rdlpfc	0.497596154
2	d_general	rdlpfc	0.580357143
3	d_general	rdlpfc	0.580357143
4	d_general	rdlpfc	0.513888889
5	d_general	rdlpfc	0.5625
6	d_general	rdlpfc	0.438186813
7	d_general	rdlpfc	0.568108974
8	d_general	rdlpfc	0.723214286
9	d_general	rdlpfc	0.591836735
10	d_general	rdlpfc	0.502272727
11	d_general	rdlpfc	0.573717949
12	d_general	rdlpfc	0.453125
13	d_general	rdlpfc	0.619791667
14	d_general	rdlpfc	0.625
15	d_general	rdlpfc	0.66875
16	d_general	rdlpfc	0.3125
17	d_general	rdlpfc	0.495879121
18	d_general	rdlpfc	0.66875
19	d_general	rdlpfc	0.50625
20	d_general	rdlpfc	0.535984848
21	d_general	rdlpfc	0.563636364
22	d_general	rdlpfc	0.473863636
23	d_general	rdlpfc	0.655701754
24	d_general	rdlpfc	0.58125
1	d_general	rvlpfc	0.521634615
2	d_general	rvlpfc	0.546016484
3	d_general	rvlpfc	0.642857143
4	d_general	rvlpfc	0.631944444
5	d_general	rvlpfc	0.609375
6	d_general	rvlpfc	0.501373626
7	d_general	rvlpfc	0.482371795
8	d_general	rvlpfc	0.616071429
9	d_general	rvlpfc	0.683673469
10	d_general	rvlpfc	0.5375
11	d_general	rvlpfc	0.552884615
12	d_general	rvlpfc	0.46875
13	d_general	rvlpfc	0.534895833
14	d_general	rvlpfc	0.5625
15	d_general	rvlpfc	0.56875
16	d_general	rvlpfc	0.75
17	d_general	rvlpfc	0.492445055
18	d_general	rvlpfc	0.4375
19	d_general	rvlpfc	0.475
20	d_general	rvlpfc	0.575757576
21	d_general	rvlpfc	0.648484848
22	d_general	rvlpfc	0.565909091
23	d_general	rvlpfc	0.520467836
24	d_general	rvlpfc	0.4375
1	d_general	rHC	0.578525641
2	d_general	rHC	0.487637363
3	d_general	rHC	0.375
4	d_general	rHC	0.395833333
5	d_general	rHC	0.390625
6	d_general	rHC	0.501373626
7	d_general	rHC	0.532852564
8	d_general	rHC	0.669642857
9	d_general	rHC	0.581632653
10	d_general	rHC	0.532954545
11	d_general	rHC	0.657852564
12	d_general	rHC	0.5
13	d_general	rHC	0.5328125
14	d_general	rHC	0.491071429
15	d_general	rHC	0.46875
16	d_general	rHC	0.375
17	d_general	rHC	0.506181319
18	d_general	rHC	0.5375
19	d_general	rHC	0.40625
20	d_general	rHC	0.541666667
21	d_general	rHC	0.646969697
22	d_general	rHC	0.514772727
23	d_general	rHC	0.370979532
24	d_general	rHC	0.4125
1	d_general	lM1	0.62099359
2	d_general	lM1	0.368131868
3	d_general	lM1	0.473214286
4	d_general	lM1	0.3125
5	d_general	lM1	0.34375
6	d_general	lM1	0.614697802
7	d_general	lM1	0.473557692
8	d_general	lM1	0.535714286
9	d_general	lM1	0.408163265
10	d_general	lM1	0.740909091
11	d_general	lM1	0.458333333
12	d_general	lM1	0.390625
13	d_general	lM1	0.466145833
14	d_general	lM1	0.482142857
15	d_general	lM1	0.61875
16	d_general	lM1	0.4375
17	d_general	lM1	0.438873626
18	d_general	lM1	0.44375
19	d_general	lM1	0.31875
20	d_general	lM1	0.496212121
21	d_general	lM1	0.496969697
22	d_general	lM1	0.368181818
23	d_general	lM1	0.629385965
24	d_general	lM1	0.475
1	d_specific	rdlpfc	0.490384615
2	d_specific	rdlpfc	0.633241758
3	d_specific	rdlpfc	0.616071429
4	d_specific	rdlpfc	0.597222222
5	d_specific	rdlpfc	0.625
6	d_specific	rdlpfc	0.557005495
7	d_specific	rdlpfc	0.741987179
8	d_specific	rdlpfc	0.651785714
9	d_specific	rdlpfc	0.867346939
10	d_specific	rdlpfc	0.836363636
11	d_specific	rdlpfc	0.669070513
12	d_specific	rdlpfc	0.609375
13	d_specific	rdlpfc	0.561458333
14	d_specific	rdlpfc	0.410714286
15	d_specific	rdlpfc	0.7125
16	d_specific	rdlpfc	0.375
17	d_specific	rdlpfc	0.726648352
18	d_specific	rdlpfc	0.84375
19	d_specific	rdlpfc	0.69375
20	d_specific	rdlpfc	0.726325758
21	d_specific	rdlpfc	0.718181818
22	d_specific	rdlpfc	0.677272727
23	d_specific	rdlpfc	0.591374269
24	d_specific	rdlpfc	0.7375
1	d_specific	rvlpfc	0.564903846
2	d_specific	rvlpfc	0.74793956
3	d_specific	rvlpfc	0.5
4	d_specific	rvlpfc	0.798611111
5	d_specific	rvlpfc	0.53125
6	d_specific	rvlpfc	0.558379121
7	d_specific	rvlpfc	0.748397436
8	d_specific	rvlpfc	0.517857143
9	d_specific	rvlpfc	0.857142857
10	d_specific	rvlpfc	0.819318182
11	d_specific	rvlpfc	0.680288462
12	d_specific	rvlpfc	0.5
13	d_specific	rvlpfc	0.745833333
14	d_specific	rvlpfc	0.6875
15	d_specific	rvlpfc	0.6625
16	d_specific	rvlpfc	0.875
17	d_specific	rvlpfc	0.771291209
18	d_specific	rvlpfc	0.7
19	d_specific	rvlpfc	0.65
20	d_specific	rvlpfc	0.685606061
21	d_specific	rvlpfc	0.686363636
22	d_specific	rvlpfc	0.664772727
23	d_specific	rvlpfc	0.701023392
24	d_specific	rvlpfc	0.675
1	d_specific	rHC	0.544070513
2	d_specific	rHC	0.461538462
3	d_specific	rHC	0.669642857
4	d_specific	rHC	0.645833333
5	d_specific	rHC	0.640625
6	d_specific	rHC	0.462225275
7	d_specific	rHC	0.463141026
8	d_specific	rHC	0.5625
9	d_specific	rHC	0.540816327
10	d_specific	rHC	0.630681818
11	d_specific	rHC	0.671474359
12	d_specific	rHC	0.703125
13	d_specific	rHC	0.582291667
14	d_specific	rHC	0.803571429
15	d_specific	rHC	0.5875
16	d_specific	rHC	0.75
17	d_specific	rHC	0.557005495
18	d_specific	rHC	0.63125
19	d_specific	rHC	0.8375
20	d_specific	rHC	0.697916667
21	d_specific	rHC	0.531818182
22	d_specific	rHC	0.55
23	d_specific	rHC	0.396929825
24	d_specific	rHC	0.73125
1	d_specific	lM1	0.626602564
2	d_specific	lM1	0.720467033
3	d_specific	lM1	0.6875
4	d_specific	lM1	0.701388889
5	d_specific	lM1	0.5625
6	d_specific	lM1	0.371565934
7	d_specific	lM1	0.47275641
8	d_specific	lM1	0.696428571
9	d_specific	lM1	0.571428571
10	d_specific	lM1	0.736363636
11	d_specific	lM1	0.600160256
12	d_specific	lM1	0.640625
13	d_specific	lM1	0.660416667
14	d_specific	lM1	0.767857143
15	d_specific	lM1	0.75
16	d_specific	lM1	0.5625
17	d_specific	lM1	0.839972527
18	d_specific	lM1	0.8125
19	d_specific	lM1	0.6875
20	d_specific	lM1	0.731060606
21	d_specific	lM1	0.5
22	d_specific	lM1	0.7
23	d_specific	lM1	0.631578947
24	d_specific	lM1	0.58125
1	ntnt	rdlpfc	0.697916667
2	ntnt	rdlpfc	0.60989011
3	ntnt	rdlpfc	0.553571429
4	ntnt	rdlpfc	0.708333333
5	ntnt	rdlpfc	0.609375
6	ntnt	rdlpfc	0.578983516
7	ntnt	rdlpfc	0.650641026
8	ntnt	rdlpfc	0.660714286
9	ntnt	rdlpfc	0.683673469
10	ntnt	rdlpfc	0.807954545
11	ntnt	rdlpfc	0.665064103
12	ntnt	rdlpfc	0.53125
13	ntnt	rdlpfc	0.597916667
14	ntnt	rdlpfc	0.705357143
15	ntnt	rdlpfc	0.49375
16	ntnt	rdlpfc	0.6875
17	ntnt	rdlpfc	0.679945055
18	ntnt	rdlpfc	0.5
19	ntnt	rdlpfc	0.7125
20	ntnt	rdlpfc	0.580492424
21	ntnt	rdlpfc	0.825757576
22	ntnt	rdlpfc	0.554545455
23	ntnt	rdlpfc	0.781067251
24	ntnt	rdlpfc	0.75625
1	ntnt	rvlpfc	0.668269231
2	ntnt	rvlpfc	0.572802198
3	ntnt	rvlpfc	0.607142857
4	ntnt	rvlpfc	0.604166667
5	ntnt	rvlpfc	0.625
6	ntnt	rvlpfc	0.578296703
7	ntnt	rvlpfc	0.502403846
8	ntnt	rvlpfc	0.642857143
9	ntnt	rvlpfc	0.704081633
10	ntnt	rvlpfc	0.804545455
11	ntnt	rvlpfc	0.564102564
12	ntnt	rvlpfc	0.390625
13	ntnt	rvlpfc	0.536979167
14	ntnt	rvlpfc	0.705357143
15	ntnt	rvlpfc	0.4875
16	ntnt	rvlpfc	0.4375
17	ntnt	rvlpfc	0.727335165
18	ntnt	rvlpfc	0.64375
19	ntnt	rvlpfc	0.45
20	ntnt	rvlpfc	0.65625
21	ntnt	rvlpfc	0.724242424
22	ntnt	rvlpfc	0.496590909
23	ntnt	rvlpfc	0.711622807
24	ntnt	rvlpfc	0.5625
1	ntnt	rHC	0.677884615
2	ntnt	rHC	0.489010989
3	ntnt	rHC	0.526785714
4	ntnt	rHC	0.493055556
5	ntnt	rHC	0.53125
6	ntnt	rHC	0.504120879
7	ntnt	rHC	0.476762821
8	ntnt	rHC	0.517857143
9	ntnt	rHC	0.571428571
10	ntnt	rHC	0.717045455
11	ntnt	rHC	0.534455128
12	ntnt	rHC	0.5
13	ntnt	rHC	0.524479167
14	ntnt	rHC	0.607142857
15	ntnt	rHC	0.625
16	ntnt	rHC	0.6875
17	ntnt	rHC	0.503434066
18	ntnt	rHC	0.4625
19	ntnt	rHC	0.775
20	ntnt	rHC	0.625
21	ntnt	rHC	0.589393939
22	ntnt	rHC	0.617045455
23	ntnt	rHC	0.513157895
24	ntnt	rHC	0.6625
1	ntnt	lM1	0.542467949
2	ntnt	lM1	0.575549451
3	ntnt	lM1	0.285714286
4	ntnt	lM1	0.513888889
5	ntnt	lM1	0.390625
6	ntnt	lM1	0.521978022
7	ntnt	lM1	0.701923077
8	ntnt	lM1	0.5625
9	ntnt	lM1	0.540816327
10	ntnt	lM1	0.622727273
11	ntnt	lM1	0.502403846
12	ntnt	lM1	0.453125
13	ntnt	lM1	0.4640625
14	ntnt	lM1	0.392857143
15	ntnt	lM1	0.5
16	ntnt	lM1	0.375
17	ntnt	lM1	0.507554945
18	ntnt	lM1	0.45
19	ntnt	lM1	0.55
20	ntnt	lM1	0.509469697
21	ntnt	lM1	0.453030303
22	ntnt	lM1	0.538636364
23	ntnt	lM1	0.509137427
24	ntnt	lM1	0.61875
1	ss	rdlpfc	0.559294872
2	ss	rdlpfc	0.53228022
3	ss	rdlpfc	0.625
4	ss	rdlpfc	0.5625
5	ss	rdlpfc	0.578125
6	ss	rdlpfc	0.595467033
7	ss	rdlpfc	0.570512821
8	ss	rdlpfc	0.625
9	ss	rdlpfc	0.530612245
10	ss	rdlpfc	0.572727273
11	ss	rdlpfc	0.62900641
12	ss	rdlpfc	0.578125
13	ss	rdlpfc	0.673958333
14	ss	rdlpfc	0.464285714
15	ss	rdlpfc	0.58125
16	ss	rdlpfc	0.5
17	ss	rdlpfc	0.644917582
18	ss	rdlpfc	0.8125
19	ss	rdlpfc	0.525
20	ss	rdlpfc	0.502840909
21	ss	rdlpfc	0.639393939
22	ss	rdlpfc	0.589772727
23	ss	rdlpfc	0.589546784
24	ss	rdlpfc	0.5375
1	ss	rvlpfc	0.581730769
2	ss	rvlpfc	0.516483516
3	ss	rvlpfc	0.589285714
4	ss	rvlpfc	0.555555556
5	ss	rvlpfc	0.59375
6	ss	rvlpfc	0.591346154
7	ss	rvlpfc	0.56650641
8	ss	rvlpfc	0.6875
9	ss	rvlpfc	0.581632653
10	ss	rvlpfc	0.534090909
11	ss	rvlpfc	0.633814103
12	ss	rvlpfc	0.640625
13	ss	rvlpfc	0.565104167
14	ss	rvlpfc	0.517857143
15	ss	rvlpfc	0.53125
16	ss	rvlpfc	0.8125
17	ss	rvlpfc	0.635302198
18	ss	rvlpfc	0.61875
19	ss	rvlpfc	0.46875
20	ss	rvlpfc	0.658143939
21	ss	rvlpfc	0.653030303
22	ss	rvlpfc	0.631818182
23	ss	rvlpfc	0.581505848
24	ss	rvlpfc	0.50625
1	ss	rHC	0.443108974
2	ss	rHC	0.699862637
3	ss	rHC	0.535714286
4	ss	rHC	0.611111111
5	ss	rHC	0.640625
6	ss	rHC	0.611263736
7	ss	rHC	0.427884615
8	ss	rHC	0.508928571
9	ss	rHC	0.520408163
10	ss	rHC	0.410227273
11	ss	rHC	0.625
12	ss	rHC	0.625
13	ss	rHC	0.507291667
14	ss	rHC	0.607142857
15	ss	rHC	0.6
16	ss	rHC	0.75
17	ss	rHC	0.535027473
18	ss	rHC	0.60625
19	ss	rHC	0.64375
20	ss	rHC	0.577651515
21	ss	rHC	0.587878788
22	ss	rHC	0.531818182
23	ss	rHC	0.585891813
24	ss	rHC	0.3875
1	ss	lM1	0.780448718
2	ss	lM1	0.648351648
3	ss	lM1	0.696428571
4	ss	lM1	0.666666667
5	ss	lM1	0.6875
6	ss	lM1	0.70467033
7	ss	lM1	0.768429487
8	ss	lM1	0.696428571
9	ss	lM1	0.765306122
10	ss	lM1	0.746590909
11	ss	lM1	0.606570513
12	ss	lM1	0.640625
13	ss	lM1	0.914583333
14	ss	lM1	0.714285714
15	ss	lM1	0.74375
16	ss	lM1	0.75
17	ss	lM1	0.883928571
18	ss	lM1	0.425
19	ss	lM1	0.71875
20	ss	lM1	0.647727273
21	ss	lM1	0.660606061
22	ss	lM1	0.621590909
23	ss	lM1	0.718567251
24	ss	lM1	0.725
1	within_d	rdlpfc	0.628605769
2	within_d	rdlpfc	0.571085165
3	within_d	rdlpfc	0.589285714
4	within_d	rdlpfc	0.635416667
5	within_d	rdlpfc	0.59375
6	within_d	rdlpfc	0.587225275
7	within_d	rdlpfc	0.610576923
8	within_d	rdlpfc	0.642857143
9	within_d	rdlpfc	0.607142857
10	within_d	rdlpfc	0.690340909
11	within_d	rdlpfc	0.647035256
12	within_d	rdlpfc	0.5546875
13	within_d	rdlpfc	0.6359375
14	within_d	rdlpfc	0.584821429
15	within_d	rdlpfc	0.5375
16	within_d	rdlpfc	0.59375
17	within_d	rdlpfc	0.662431319
18	within_d	rdlpfc	0.65625
19	within_d	rdlpfc	0.61875
20	within_d	rdlpfc	0.541666667
21	within_d	rdlpfc	0.732575758
22	within_d	rdlpfc	0.572159091
23	within_d	rdlpfc	0.685307018
24	within_d	rdlpfc	0.646875
1	within_d	rvlpfc	0.625
2	within_d	rvlpfc	0.544642857
3	within_d	rvlpfc	0.598214286
4	within_d	rvlpfc	0.579861111
5	within_d	rvlpfc	0.609375
6	within_d	rvlpfc	0.584821429
7	within_d	rvlpfc	0.534455128
8	within_d	rvlpfc	0.665178571
9	within_d	rvlpfc	0.642857143
10	within_d	rvlpfc	0.669318182
11	within_d	rvlpfc	0.598958333
12	within_d	rvlpfc	0.515625
13	within_d	rvlpfc	0.551041667
14	within_d	rvlpfc	0.611607143
15	within_d	rvlpfc	0.509375
16	within_d	rvlpfc	0.625
17	within_d	rvlpfc	0.681318681
18	within_d	rvlpfc	0.63125
19	within_d	rvlpfc	0.459375
20	within_d	rvlpfc	0.65719697
21	within_d	rvlpfc	0.688636364
22	within_d	rvlpfc	0.564204545
23	within_d	rvlpfc	0.646564327
24	within_d	rvlpfc	0.534375
1	within_d	rHC	0.677884615
2	within_d	rHC	0.489010989
3	within_d	rHC	0.526785714
4	within_d	rHC	0.493055556
5	within_d	rHC	0.53125
6	within_d	rHC	0.504120879
7	within_d	rHC	0.476762821
8	within_d	rHC	0.517857143
9	within_d	rHC	0.571428571
10	within_d	rHC	0.717045455
11	within_d	rHC	0.534455128
12	within_d	rHC	0.5
13	within_d	rHC	0.524479167
14	within_d	rHC	0.607142857
15	within_d	rHC	0.625
16	within_d	rHC	0.6875
17	within_d	rHC	0.503434066
18	within_d	rHC	0.4625
19	within_d	rHC	0.775
20	within_d	rHC	0.625
21	within_d	rHC	0.589393939
22	within_d	rHC	0.617045455
23	within_d	rHC	0.513157895
24	within_d	rHC	0.6625
1	within_d	lM1	0.780448718
2	within_d	lM1	0.648351648
3	within_d	lM1	0.696428571
4	within_d	lM1	0.666666667
5	within_d	lM1	0.6875
6	within_d	lM1	0.70467033
7	within_d	lM1	0.768429487
8	within_d	lM1	0.696428571
9	within_d	lM1	0.765306122
10	within_d	lM1	0.746590909
11	within_d	lM1	0.606570513
12	within_d	lM1	0.640625
13	within_d	lM1	0.914583333
14	within_d	lM1	0.714285714
15	within_d	lM1	0.74375
16	within_d	lM1	0.75
17	within_d	lM1	0.883928571
18	within_d	lM1	0.425
19	within_d	lM1	0.71875
20	within_d	lM1	0.647727273
21	within_d	lM1	0.660606061
22	within_d	lM1	0.621590909
23	within_d	lM1	0.718567251
24	within_d	lM1	0.725
1	thought_to_action	rdlpfc	0.520833333
2	thought_to_action	rdlpfc	0.561813187
3	thought_to_action	rdlpfc	0.589285714
4	thought_to_action	rdlpfc	0.444444444
5	thought_to_action	rdlpfc	0.5625
6	thought_to_action	rdlpfc	0.401098901
7	thought_to_action	rdlpfc	0.556089744
8	thought_to_action	rdlpfc	0.625
9	thought_to_action	rdlpfc	0.489795918
10	thought_to_action	rdlpfc	0.531818182
11	thought_to_action	rdlpfc	0.564102564
12	thought_to_action	rdlpfc	0.5
13	thought_to_action	rdlpfc	0.635416667
14	thought_to_action	rdlpfc	0.571428571
15	thought_to_action	rdlpfc	0.65
16	thought_to_action	rdlpfc	0.375
17	thought_to_action	rdlpfc	0.489010989
18	thought_to_action	rdlpfc	0.675
19	thought_to_action	rdlpfc	0.525
20	thought_to_action	rdlpfc	0.486742424
21	thought_to_action	rdlpfc	0.575757576
22	thought_to_action	rdlpfc	0.477272727
23	thought_to_action	rdlpfc	0.643274854
24	thought_to_action	rdlpfc	0.55
1	thought_to_action	rvlpfc	0.514423077
2	thought_to_action	rvlpfc	0.539835165
3	thought_to_action	rvlpfc	0.625
4	thought_to_action	rvlpfc	0.611111111
5	thought_to_action	rvlpfc	0.625
6	thought_to_action	rvlpfc	0.493131868
7	thought_to_action	rvlpfc	0.453525641
8	thought_to_action	rvlpfc	0.625
9	thought_to_action	rvlpfc	0.653061224
10	thought_to_action	rvlpfc	0.488636364
11	thought_to_action	rvlpfc	0.559294872
12	thought_to_action	rvlpfc	0.46875
13	thought_to_action	rvlpfc	0.55
14	thought_to_action	rvlpfc	0.571428571
15	thought_to_action	rvlpfc	0.5375
16	thought_to_action	rvlpfc	0.75
17	thought_to_action	rvlpfc	0.460164835
18	thought_to_action	rvlpfc	0.4125
19	thought_to_action	rvlpfc	0.5625
20	thought_to_action	rvlpfc	0.549242424
21	thought_to_action	rvlpfc	0.657575758
22	thought_to_action	rvlpfc	0.638636364
23	thought_to_action	rvlpfc	0.510964912
24	thought_to_action	rvlpfc	0.475
1	thought_to_action	rHC	0.564102564
2	thought_to_action	rHC	0.446428571
3	thought_to_action	rHC	0.321428571
4	thought_to_action	rHC	0.388888889
5	thought_to_action	rHC	0.46875
6	thought_to_action	rHC	0.487637363
7	thought_to_action	rHC	0.604166667
8	thought_to_action	rHC	0.535714286
9	thought_to_action	rHC	0.591836735
10	thought_to_action	rHC	0.538636364
11	thought_to_action	rHC	0.66025641
12	thought_to_action	rHC	0.5
13	thought_to_action	rHC	0.529166667
14	thought_to_action	rHC	0.446428571
15	thought_to_action	rHC	0.4375
16	thought_to_action	rHC	0.375
17	thought_to_action	rHC	0.542582418
18	thought_to_action	rHC	0.5125
19	thought_to_action	rHC	0.4
20	thought_to_action	rHC	0.528409091
21	thought_to_action	rHC	0.612121212
22	thought_to_action	rHC	0.577272727
23	thought_to_action	rHC	0.382309942
24	thought_to_action	rHC	0.4
1	thought_to_action	lM1	0.628205128
2	thought_to_action	lM1	0.391483516
3	thought_to_action	lM1	0.571428571
4	thought_to_action	lM1	0.277777778
5	thought_to_action	lM1	0.375
6	thought_to_action	lM1	0.567307692
7	thought_to_action	lM1	0.5
8	thought_to_action	lM1	0.553571429
9	thought_to_action	lM1	0.448979592
10	thought_to_action	lM1	0.75
11	thought_to_action	lM1	0.469551282
12	thought_to_action	lM1	0.3125
13	thought_to_action	lM1	0.520833333
14	thought_to_action	lM1	0.482142857
15	thought_to_action	lM1	0.6375
16	thought_to_action	lM1	0.375
17	thought_to_action	lM1	0.491758242
18	thought_to_action	lM1	0.475
19	thought_to_action	lM1	0.3625
20	thought_to_action	lM1	0.524621212
21	thought_to_action	lM1	0.427272727
22	thought_to_action	lM1	0.454545455
23	thought_to_action	lM1	0.701754386
24	thought_to_action	lM1	0.4125
1	action_to_thought	rdlpfc	0.474358974
2	action_to_thought	rdlpfc	0.598901099
3	action_to_thought	rdlpfc	0.571428571
4	action_to_thought	rdlpfc	0.583333333
5	action_to_thought	rdlpfc	0.5625
6	action_to_thought	rdlpfc	0.475274725
7	action_to_thought	rdlpfc	0.580128205
8	action_to_thought	rdlpfc	0.821428571
9	action_to_thought	rdlpfc	0.693877551
10	action_to_thought	rdlpfc	0.472727273
11	action_to_thought	rdlpfc	0.583333333
12	action_to_thought	rdlpfc	0.40625
13	action_to_thought	rdlpfc	0.604166667
14	action_to_thought	rdlpfc	0.678571429
15	action_to_thought	rdlpfc	0.6875
16	action_to_thought	rdlpfc	0.25
17	action_to_thought	rdlpfc	0.502747253
18	action_to_thought	rdlpfc	0.6625
19	action_to_thought	rdlpfc	0.4875
20	action_to_thought	rdlpfc	0.585227273
21	action_to_thought	rdlpfc	0.551515152
22	action_to_thought	rdlpfc	0.470454545
23	action_to_thought	rdlpfc	0.668128655
24	action_to_thought	rdlpfc	0.6125
1	action_to_thought	rvlpfc	0.528846154
2	action_to_thought	rvlpfc	0.552197802
3	action_to_thought	rvlpfc	0.660714286
4	action_to_thought	rvlpfc	0.652777778
5	action_to_thought	rvlpfc	0.59375
6	action_to_thought	rvlpfc	0.509615385
7	action_to_thought	rvlpfc	0.511217949
8	action_to_thought	rvlpfc	0.607142857
9	action_to_thought	rvlpfc	0.714285714
10	action_to_thought	rvlpfc	0.586363636
11	action_to_thought	rvlpfc	0.546474359
12	action_to_thought	rvlpfc	0.46875
13	action_to_thought	rvlpfc	0.519791667
14	action_to_thought	rvlpfc	0.553571429
15	action_to_thought	rvlpfc	0.6
16	action_to_thought	rvlpfc	0.75
17	action_to_thought	rvlpfc	0.524725275
18	action_to_thought	rvlpfc	0.4625
19	action_to_thought	rvlpfc	0.3875
20	action_to_thought	rvlpfc	0.602272727
21	action_to_thought	rvlpfc	0.639393939
22	action_to_thought	rvlpfc	0.493181818
23	action_to_thought	rvlpfc	0.52997076
24	action_to_thought	rvlpfc	0.4
1	action_to_thought	rHC	0.592948718
2	action_to_thought	rHC	0.528846154
3	action_to_thought	rHC	0.428571429
4	action_to_thought	rHC	0.402777778
5	action_to_thought	rHC	0.3125
6	action_to_thought	rHC	0.51510989
7	action_to_thought	rHC	0.461538462
8	action_to_thought	rHC	0.803571429
9	action_to_thought	rHC	0.571428571
10	action_to_thought	rHC	0.527272727
11	action_to_thought	rHC	0.655448718
12	action_to_thought	rHC	0.5
13	action_to_thought	rHC	0.536458333
14	action_to_thought	rHC	0.535714286
15	action_to_thought	rHC	0.5
16	action_to_thought	rHC	0.375
17	action_to_thought	rHC	0.46978022
18	action_to_thought	rHC	0.5625
19	action_to_thought	rHC	0.4125
20	action_to_thought	rHC	0.554924242
21	action_to_thought	rHC	0.681818182
22	action_to_thought	rHC	0.452272727
23	action_to_thought	rHC	0.359649123
24	action_to_thought	rHC	0.425
1	action_to_thought	lM1	0.613782051
2	action_to_thought	lM1	0.34478022
3	action_to_thought	lM1	0.375
4	action_to_thought	lM1	0.347222222
5	action_to_thought	lM1	0.3125
6	action_to_thought	lM1	0.662087912
7	action_to_thought	lM1	0.447115385
8	action_to_thought	lM1	0.517857143
9	action_to_thought	lM1	0.367346939
10	action_to_thought	lM1	0.731818182
11	action_to_thought	lM1	0.447115385
12	action_to_thought	lM1	0.46875
13	action_to_thought	lM1	0.411458333
14	action_to_thought	lM1	0.482142857
15	action_to_thought	lM1	0.6
16	action_to_thought	lM1	0.5
17	action_to_thought	lM1	0.385989011
18	action_to_thought	lM1	0.4125
19	action_to_thought	lM1	0.275
20	action_to_thought	lM1	0.46780303
21	action_to_thought	lM1	0.566666667
22	action_to_thought	lM1	0.281818182
23	action_to_thought	lM1	0.557017544
24	action_to_thought	lM1	0.5375
