# Supplementary material for: Dynamic targeting enables domain-general inhibitory control over action and thought by the prefrontal cortex
Source: Nat Commun. 2022 Jan 12;13:274. doi: 10.1038/s41467-021-27926-w (PMC8755760; doi:10.1038/s41467-021-27926-w)
Supplement: Supplementary file 4 — Source Data [file 41467_2021_27926_MOESM4_ESM.zip › SupplementaryFigure5_decoding_all_meta_rois.csv]

sid	type	roi	acc
1	d_general	rdlpfc	0.472280844
2	d_general	rdlpfc	0.60928125
3	d_general	rdlpfc	0.670821429
4	d_general	rdlpfc	0.462625
5	d_general	rdlpfc	0.555871212
6	d_general	rdlpfc	0.466452206
7	d_general	rdlpfc	0.59721875
8	d_general	rdlpfc	0.658596838
9	d_general	rdlpfc	0.689392858
10	d_general	rdlpfc	0.507375
11	d_general	rdlpfc	0.549147727
12	d_general	rdlpfc	0.6171875
13	d_general	rdlpfc	0.66378125
14	d_general	rdlpfc	0.686795113
15	d_general	rdlpfc	0.666625
16	d_general	rdlpfc	0.548875
17	d_general	rdlpfc	0.46753125
18	d_general	rdlpfc	0.668452381
19	d_general	rdlpfc	0.439797794
20	d_general	rdlpfc	0.552884616
21	d_general	rdlpfc	0.673791667
22	d_general	rdlpfc	0.473863636
23	d_general	rdlpfc	0.6874375
24	d_general	rdlpfc	0.46115625
1	d_general	rvlpfc	0.61946875
2	d_general	rvlpfc	0.5968125
3	d_general	rvlpfc	0.713357143
4	d_general	rvlpfc	0.60203125
5	d_general	rvlpfc	0.614
6	d_general	rvlpfc	0.527125
7	d_general	rvlpfc	0.43825
8	d_general	rvlpfc	0.70309375
9	d_general	rvlpfc	0.791142858
10	d_general	rvlpfc	0.53428125
11	d_general	rvlpfc	0.62871875
12	d_general	rvlpfc	0.426973685
13	d_general	rvlpfc	0.51634375
14	d_general	rvlpfc	0.55940625
15	d_general	rvlpfc	0.6145
16	d_general	rvlpfc	0.72809375
17	d_general	rvlpfc	0.515125
18	d_general	rvlpfc	0.51478125
19	d_general	rvlpfc	0.5355
20	d_general	rvlpfc	0.632125
21	d_general	rvlpfc	0.861625
22	d_general	rvlpfc	0.6024375
23	d_general	rvlpfc	0.54115625
24	d_general	rvlpfc	0.483625
1	d_general	SMA	0.7685
2	d_general	SMA	0.309
3	d_general	SMA	0.571321429
4	d_general	SMA	0.55921875
5	d_general	SMA	0.649125
6	d_general	SMA	0.61990625
7	d_general	SMA	0.7578125
8	d_general	SMA	0.79046875
9	d_general	SMA	0.671642857
10	d_general	SMA	0.37978125
11	d_general	SMA	0.71934375
12	d_general	SMA	0.6095
13	d_general	SMA	0.62009375
14	d_general	SMA	0.47209375
15	d_general	SMA	0.8198125
16	d_general	SMA	0.397375
17	d_general	SMA	0.12915625
18	d_general	SMA	0.46653125
19	d_general	SMA	0.50109375
20	d_general	SMA	0.50025
21	d_general	SMA	0.654375
22	d_general	SMA	0.43778125
23	d_general	SMA	0.66321875
24	d_general	SMA	0.50371875
1	d_general	lVLPFC	0.67553125
2	d_general	lVLPFC	0.3515
3	d_general	lVLPFC	0.617178571
4	d_general	lVLPFC	0.40296875
5	d_general	lVLPFC	0.6064375
6	d_general	lVLPFC	0.4283125
7	d_general	lVLPFC	0.53690625
8	d_general	lVLPFC	0.6559375
9	d_general	lVLPFC	0.714071429
10	d_general	lVLPFC	0.5473125
11	d_general	lVLPFC	0.62840625
12	d_general	lVLPFC	0.52546875
13	d_general	lVLPFC	0.65696875
14	d_general	lVLPFC	0.41484375
15	d_general	lVLPFC	0.62190625
16	d_general	lVLPFC	0.5173125
17	d_general	lVLPFC	0.38503125
18	d_general	lVLPFC	0.44875
19	d_general	lVLPFC	0.47825
20	d_general	lVLPFC	0.40315625
21	d_general	lVLPFC	0.523666667
22	d_general	lVLPFC	0.542875
23	d_general	lVLPFC	0.36309375
24	d_general	lVLPFC	0.43928125
1	d_general	rIPL	0.7321875
2	d_general	rIPL	0.375625
3	d_general	rIPL	0.729571429
4	d_general	rIPL	0.5831875
5	d_general	rIPL	0.71359375
6	d_general	rIPL	0.611875
7	d_general	rIPL	0.60478125
8	d_general	rIPL	0.6010625
9	d_general	rIPL	0.575928571
10	d_general	rIPL	0.742125
11	d_general	rIPL	0.58321875
12	d_general	rIPL	0.60178125
13	d_general	rIPL	0.45575
14	d_general	rIPL	0.5660625
15	d_general	rIPL	0.7286875
16	d_general	rIPL	0.69009375
17	d_general	rIPL	0.472625
18	d_general	rIPL	0.61484375
19	d_general	rIPL	0.7276875
20	d_general	rIPL	0.48471875
21	d_general	rIPL	0.670791667
22	d_general	rIPL	0.46125
23	d_general	rIPL	0.80771875
24	d_general	rIPL	0.6779375
1	d_general	ACC	0.70384375
2	d_general	ACC	0.40584375
3	d_general	ACC	0.674321429
4	d_general	ACC	0.4815625
5	d_general	ACC	0.427875
6	d_general	ACC	0.5090625
7	d_general	ACC	0.7156875
8	d_general	ACC	0.82359375
9	d_general	ACC	0.589678571
10	d_general	ACC	0.2836875
11	d_general	ACC	0.51796875
12	d_general	ACC	0.33778125
13	d_general	ACC	0.6415625
14	d_general	ACC	0.523
15	d_general	ACC	0.63475
16	d_general	ACC	0.448875
17	d_general	ACC	0.2494375
18	d_general	ACC	0.4049375
19	d_general	ACC	0.473375
20	d_general	ACC	0.56390625
21	d_general	ACC	0.416875
22	d_general	ACC	0.48328125
23	d_general	ACC	0.57228125
24	d_general	ACC	0.43196875
1	d_general	rBG	0.7618125
2	d_general	rBG	0.6106875
3	d_general	rBG	0.523964286
4	d_general	rBG	0.25578125
5	d_general	rBG	0.39928125
6	d_general	rBG	0.76528125
7	d_general	rBG	0.61690625
8	d_general	rBG	0.54625
9	d_general	rBG	0.489892857
10	d_general	rBG	0.68028125
11	d_general	rBG	0.56978125
12	d_general	rBG	0.53684375
13	d_general	rBG	0.6378125
14	d_general	rBG	0.49896875
15	d_general	rBG	0.46640625
16	d_general	rBG	0.56509375
17	d_general	rBG	0.55959375
18	d_general	rBG	0.41096875
19	d_general	rBG	0.468375
20	d_general	rBG	0.5295625
21	d_general	rBG	0.522041667
22	d_general	rBG	0.53684375
23	d_general	rBG	0.35175
24	d_general	rBG	0.48565625
1	d_general	lIPL	0.63603125
2	d_general	lIPL	0.2735625
3	d_general	lIPL	0.542428571
4	d_general	lIPL	0.44934375
5	d_general	lIPL	0.523875
6	d_general	lIPL	0.7024375
7	d_general	lIPL	0.69496875
8	d_general	lIPL	0.43309375
9	d_general	lIPL	0.806571429
10	d_general	lIPL	0.42803125
11	d_general	lIPL	0.62603125
12	d_general	lIPL	0.616625
13	d_general	lIPL	0.557375
14	d_general	lIPL	0.58359375
15	d_general	lIPL	0.66178125
16	d_general	lIPL	0.515625
17	d_general	lIPL	0.797625
18	d_general	lIPL	0.49184375
19	d_general	lIPL	0.5715625
20	d_general	lIPL	0.63853125
21	d_general	lIPL	0.64775
22	d_general	lIPL	0.5203125
23	d_general	lIPL	0.743125
24	d_general	lIPL	0.455125
1	d_general	rPreCentr	0.5470625
2	d_general	rPreCentr	0.563875
3	d_general	rPreCentr	0.413107143
4	d_general	rPreCentr	0.4206875
5	d_general	rPreCentr	0.58071875
6	d_general	rPreCentr	0.48353125
7	d_general	rPreCentr	0.66421875
8	d_general	rPreCentr	0.545125
9	d_general	rPreCentr	0.477
10	d_general	rPreCentr	0.61225
11	d_general	rPreCentr	0.75075
12	d_general	rPreCentr	0.39096875
13	d_general	rPreCentr	0.54775
14	d_general	rPreCentr	0.2961875
15	d_general	rPreCentr	0.7495
16	d_general	rPreCentr	0.56746875
17	d_general	rPreCentr	0.44840625
18	d_general	rPreCentr	0.54921875
19	d_general	rPreCentr	0.6930625
20	d_general	rPreCentr	0.57553125
21	d_general	rPreCentr	0.341333333
22	d_general	rPreCentr	0.59903125
23	d_general	rPreCentr	0.55403125
24	d_general	rPreCentr	0.72725
1	d_general	rSPL	0.74034375
2	d_general	rSPL	0.37890625
3	d_general	rSPL	0.378107143
4	d_general	rSPL	0.34475
5	d_general	rSPL	0.5478125
6	d_general	rSPL	0.35640625
7	d_general	rSPL	0.60125
8	d_general	rSPL	0.5055
9	d_general	rSPL	0.500928571
10	d_general	rSPL	0.53778125
11	d_general	rSPL	0.8375625
12	d_general	rSPL	0.48165625
13	d_general	rSPL	0.61278125
14	d_general	rSPL	0.387875
15	d_general	rSPL	0.6565625
16	d_general	rSPL	0.55646875
17	d_general	rSPL	0.30021875
18	d_general	rSPL	0.32228125
19	d_general	rSPL	0.6776875
20	d_general	rSPL	0.5945
21	d_general	rSPL	0.396
22	d_general	rSPL	0.65803125
23	d_general	rSPL	0.5255625
24	d_general	rSPL	0.285875
1	d_specific	rdlpfc	0.493303571
2	d_specific	rdlpfc	0.835625
3	d_specific	rdlpfc	0.851678571
4	d_specific	rdlpfc	0.6105625
5	d_specific	rdlpfc	0.599431818
6	d_specific	rdlpfc	0.500459559
7	d_specific	rdlpfc	0.74096875
8	d_specific	rdlpfc	0.583039243
9	d_specific	rdlpfc	0.814892857
10	d_specific	rdlpfc	0.794
11	d_specific	rdlpfc	0.741517857
12	d_specific	rdlpfc	0.6328125
13	d_specific	rdlpfc	0.78571875
14	d_specific	rdlpfc	0.637734962
15	d_specific	rdlpfc	0.76034375
16	d_specific	rdlpfc	0.445125
17	d_specific	rdlpfc	0.8501875
18	d_specific	rdlpfc	0.917857143
19	d_specific	rdlpfc	0.584099265
20	d_specific	rdlpfc	0.696314103
21	d_specific	rdlpfc	0.779791667
22	d_specific	rdlpfc	0.677272727
23	d_specific	rdlpfc	0.567
24	d_specific	rdlpfc	0.86465625
1	d_specific	rvlpfc	0.92515625
2	d_specific	rvlpfc	0.92971875
3	d_specific	rvlpfc	0.754571429
4	d_specific	rvlpfc	0.98465625
5	d_specific	rvlpfc	0.52984375
6	d_specific	rvlpfc	0.88846875
7	d_specific	rvlpfc	0.83421875
8	d_specific	rvlpfc	0.74215625
9	d_specific	rvlpfc	0.643357143
10	d_specific	rvlpfc	0.823625
11	d_specific	rvlpfc	0.731625
12	d_specific	rvlpfc	0.698684211
13	d_specific	rvlpfc	0.84428125
14	d_specific	rvlpfc	0.9453125
15	d_specific	rvlpfc	0.83784375
16	d_specific	rvlpfc	0.84615625
17	d_specific	rvlpfc	0.99665625
18	d_specific	rvlpfc	0.7233125
19	d_specific	rvlpfc	0.75728125
20	d_specific	rvlpfc	0.8578125
21	d_specific	rvlpfc	1
22	d_specific	rvlpfc	0.85690625
23	d_specific	rvlpfc	0.81775
24	d_specific	rvlpfc	0.80446875
1	d_specific	SMA	0.8135
2	d_specific	SMA	0.95009375
3	d_specific	SMA	0.891285714
4	d_specific	SMA	0.9486875
5	d_specific	SMA	0.62265625
6	d_specific	SMA	0.80053125
7	d_specific	SMA	0.74965625
8	d_specific	SMA	0.8851875
9	d_specific	SMA	0.894464286
10	d_specific	SMA	0.9356875
11	d_specific	SMA	0.84684375
12	d_specific	SMA	0.72025
13	d_specific	SMA	0.910125
14	d_specific	SMA	0.841625
15	d_specific	SMA	0.8295
16	d_specific	SMA	0.627875
17	d_specific	SMA	0.95190625
18	d_specific	SMA	0.7435
19	d_specific	SMA	0.90175
20	d_specific	SMA	0.69159375
21	d_specific	SMA	0.933666667
22	d_specific	SMA	0.7013125
23	d_specific	SMA	0.91378125
24	d_specific	SMA	0.9493125
1	d_specific	lVLPFC	0.87521875
2	d_specific	lVLPFC	0.93321875
3	d_specific	lVLPFC	0.861071429
4	d_specific	lVLPFC	0.96990625
5	d_specific	lVLPFC	0.76153125
6	d_specific	lVLPFC	0.8641875
7	d_specific	lVLPFC	0.775125
8	d_specific	lVLPFC	0.77034375
9	d_specific	lVLPFC	0.75475
10	d_specific	lVLPFC	0.88046875
11	d_specific	lVLPFC	0.7461875
12	d_specific	lVLPFC	0.65565625
13	d_specific	lVLPFC	0.9191875
14	d_specific	lVLPFC	0.8376875
15	d_specific	lVLPFC	0.79753125
16	d_specific	lVLPFC	0.6511875
17	d_specific	lVLPFC	0.9045
18	d_specific	lVLPFC	0.69375
19	d_specific	lVLPFC	0.82365625
20	d_specific	lVLPFC	0.59128125
21	d_specific	lVLPFC	0.922375
22	d_specific	lVLPFC	0.6606875
23	d_specific	lVLPFC	0.8324375
24	d_specific	lVLPFC	0.91290625
1	d_specific	rIPL	0.8024375
2	d_specific	rIPL	0.924375
3	d_specific	rIPL	0.904071429
4	d_specific	rIPL	0.960875
5	d_specific	rIPL	0.657
6	d_specific	rIPL	0.826
7	d_specific	rIPL	0.75725
8	d_specific	rIPL	0.91478125
9	d_specific	rIPL	0.888928571
10	d_specific	rIPL	0.93465625
11	d_specific	rIPL	0.70909375
12	d_specific	rIPL	0.7375
13	d_specific	rIPL	0.96765625
14	d_specific	rIPL	0.9131875
15	d_specific	rIPL	0.9210625
16	d_specific	rIPL	0.593625
17	d_specific	rIPL	0.907625
18	d_specific	rIPL	0.73321875
19	d_specific	rIPL	0.84165625
20	d_specific	rIPL	0.68409375
21	d_specific	rIPL	0.966416667
22	d_specific	rIPL	0.5896875
23	d_specific	rIPL	0.92840625
24	d_specific	rIPL	0.93778125
1	d_specific	ACC	0.8860625
2	d_specific	ACC	0.9496875
3	d_specific	ACC	0.980571429
4	d_specific	ACC	0.95584375
5	d_specific	ACC	0.6083125
6	d_specific	ACC	0.74153125
7	d_specific	ACC	0.77503125
8	d_specific	ACC	0.8510625
9	d_specific	ACC	0.914821429
10	d_specific	ACC	0.8345625
11	d_specific	ACC	0.80790625
12	d_specific	ACC	0.734125
13	d_specific	ACC	0.92953125
14	d_specific	ACC	0.892125
15	d_specific	ACC	0.794
16	d_specific	ACC	0.67021875
17	d_specific	ACC	0.92309375
18	d_specific	ACC	0.64375
19	d_specific	ACC	0.9158125
20	d_specific	ACC	0.633875
21	d_specific	ACC	0.951916667
22	d_specific	ACC	0.6380625
23	d_specific	ACC	0.894875
24	d_specific	ACC	0.91940625
1	d_specific	rBG	0.62796875
2	d_specific	rBG	0.7251875
3	d_specific	rBG	0.814928571
4	d_specific	rBG	0.78696875
5	d_specific	rBG	0.6073125
6	d_specific	rBG	0.6955625
7	d_specific	rBG	0.68609375
8	d_specific	rBG	0.82225
9	d_specific	rBG	0.691964286
10	d_specific	rBG	0.8
11	d_specific	rBG	0.8675625
12	d_specific	rBG	0.7004375
13	d_specific	rBG	0.8803125
14	d_specific	rBG	0.66546875
15	d_specific	rBG	0.72775
16	d_specific	rBG	0.58021875
17	d_specific	rBG	0.85353125
18	d_specific	rBG	0.69784375
19	d_specific	rBG	0.7626875
20	d_specific	rBG	0.48040625
21	d_specific	rBG	0.902208333
22	d_specific	rBG	0.63203125
23	d_specific	rBG	0.84628125
24	d_specific	rBG	0.7704375
1	d_specific	lIPL	0.857625
2	d_specific	lIPL	0.9198125
3	d_specific	lIPL	0.820035714
4	d_specific	lIPL	0.9899375
5	d_specific	lIPL	0.6261875
6	d_specific	lIPL	0.811875
7	d_specific	lIPL	0.69946875
8	d_specific	lIPL	0.86865625
9	d_specific	lIPL	0.766714286
10	d_specific	lIPL	0.98453125
11	d_specific	lIPL	0.7920625
12	d_specific	lIPL	0.5303125
13	d_specific	lIPL	0.909875
14	d_specific	lIPL	0.84634375
15	d_specific	lIPL	0.89315625
16	d_specific	lIPL	0.60178125
17	d_specific	lIPL	0.86153125
18	d_specific	lIPL	0.6628125
19	d_specific	lIPL	0.79428125
20	d_specific	lIPL	0.5895625
21	d_specific	lIPL	0.959708333
22	d_specific	lIPL	0.6069375
23	d_specific	lIPL	0.75178125
24	d_specific	lIPL	0.8908125
1	d_specific	rPreCentr	0.84484375
2	d_specific	rPreCentr	0.87875
3	d_specific	rPreCentr	0.941535714
4	d_specific	rPreCentr	0.98428125
5	d_specific	rPreCentr	0.57953125
6	d_specific	rPreCentr	0.84378125
7	d_specific	rPreCentr	0.759625
8	d_specific	rPreCentr	0.90965625
9	d_specific	rPreCentr	0.950785714
10	d_specific	rPreCentr	0.98621875
11	d_specific	rPreCentr	0.7621875
12	d_specific	rPreCentr	0.7615
13	d_specific	rPreCentr	0.96453125
14	d_specific	rPreCentr	0.95246875
15	d_specific	rPreCentr	0.89584375
16	d_specific	rPreCentr	0.7629375
17	d_specific	rPreCentr	0.80178125
18	d_specific	rPreCentr	0.6764375
19	d_specific	rPreCentr	0.90228125
20	d_specific	rPreCentr	0.69975
21	d_specific	rPreCentr	0.953708333
22	d_specific	rPreCentr	0.76059375
23	d_specific	rPreCentr	0.98403125
24	d_specific	rPreCentr	0.87271875
1	d_specific	rSPL	0.8923125
2	d_specific	rSPL	0.87934375
3	d_specific	rSPL	0.891321429
4	d_specific	rSPL	0.93478125
5	d_specific	rSPL	0.64009375
6	d_specific	rSPL	0.8145625
7	d_specific	rSPL	0.78753125
8	d_specific	rSPL	0.87325
9	d_specific	rSPL	0.931107143
10	d_specific	rSPL	0.9035
11	d_specific	rSPL	0.76809375
12	d_specific	rSPL	0.74134375
13	d_specific	rSPL	0.96646875
14	d_specific	rSPL	0.88134375
15	d_specific	rSPL	0.87540625
16	d_specific	rSPL	0.58175
17	d_specific	rSPL	0.7790625
18	d_specific	rSPL	0.66115625
19	d_specific	rSPL	0.82415625
20	d_specific	rSPL	0.60721875
21	d_specific	rSPL	0.984583333
22	d_specific	rSPL	0.62184375
23	d_specific	rSPL	0.8570625
24	d_specific	rSPL	0.94871875
1	ntnt	rdlpfc	0.825243506
2	ntnt	rdlpfc	0.68575
3	ntnt	rdlpfc	0.7135
4	ntnt	rdlpfc	0.7458125
5	ntnt	rdlpfc	0.643939394
6	ntnt	rdlpfc	0.568014706
7	ntnt	rdlpfc	0.75525
8	ntnt	rdlpfc	0.749294184
9	ntnt	rdlpfc	0.764214286
10	ntnt	rdlpfc	0.9931875
11	ntnt	rdlpfc	0.588717532
12	ntnt	rdlpfc	0.560661765
13	ntnt	rdlpfc	0.6685
14	ntnt	rdlpfc	0.673120301
15	ntnt	rdlpfc	0.5468125
16	ntnt	rdlpfc	0.8460625
17	ntnt	rdlpfc	0.6924375
18	ntnt	rdlpfc	0.539285714
19	ntnt	rdlpfc	0.603860294
20	ntnt	rdlpfc	0.59775641
21	ntnt	rdlpfc	0.999833333
22	ntnt	rdlpfc	0.6
23	ntnt	rdlpfc	0.7074375
24	ntnt	rdlpfc	0.7295625
1	ntnt	rvlpfc	0.6175
2	ntnt	rvlpfc	0.6826875
3	ntnt	rvlpfc	0.7265
4	ntnt	rvlpfc	0.962875
5	ntnt	rvlpfc	0.9779375
6	ntnt	rvlpfc	0.625625
7	ntnt	rvlpfc	0.4935
8	ntnt	rvlpfc	0.703375
9	ntnt	rvlpfc	0.633928571
10	ntnt	rvlpfc	1
11	ntnt	rvlpfc	0.52675
12	ntnt	rvlpfc	0.340789474
13	ntnt	rvlpfc	0.7044375
14	ntnt	rvlpfc	0.7744375
15	ntnt	rvlpfc	0.60025
16	ntnt	rvlpfc	0.8046875
17	ntnt	rvlpfc	0.992125
18	ntnt	rvlpfc	0.728625
19	ntnt	rvlpfc	0.48525
20	ntnt	rvlpfc	0.755625
21	ntnt	rvlpfc	0.999833333
22	ntnt	rvlpfc	0.5030625
23	ntnt	rvlpfc	0.986
24	ntnt	rvlpfc	0.70625
1	ntnt	SMA	0.751625
2	ntnt	SMA	0.7945625
3	ntnt	SMA	0.761892857
4	ntnt	SMA	0.81878125
5	ntnt	SMA	0.70503125
6	ntnt	SMA	0.689625
7	ntnt	SMA	0.6615625
8	ntnt	SMA	0.8321875
9	ntnt	SMA	0.712964286
10	ntnt	SMA	0.92065625
11	ntnt	SMA	0.8164375
12	ntnt	SMA	0.483125
13	ntnt	SMA	0.568
14	ntnt	SMA	0.67753125
15	ntnt	SMA	0.64578125
16	ntnt	SMA	0.54503125
17	ntnt	SMA	0.8169375
18	ntnt	SMA	0.6070625
19	ntnt	SMA	0.6875625
20	ntnt	SMA	0.5908125
21	ntnt	SMA	0.859041667
22	ntnt	SMA	0.6049375
23	ntnt	SMA	0.98034375
24	ntnt	SMA	0.8505625
1	ntnt	lVLPFC	0.794125
2	ntnt	lVLPFC	0.64834375
3	ntnt	lVLPFC	0.698357143
4	ntnt	lVLPFC	0.77471875
5	ntnt	lVLPFC	0.57859375
6	ntnt	lVLPFC	0.72103125
7	ntnt	lVLPFC	0.58928125
8	ntnt	lVLPFC	0.7158125
9	ntnt	lVLPFC	0.658285714
10	ntnt	lVLPFC	0.93659375
11	ntnt	lVLPFC	0.69425
12	ntnt	lVLPFC	0.50315625
13	ntnt	lVLPFC	0.6270625
14	ntnt	lVLPFC	0.651125
15	ntnt	lVLPFC	0.64628125
16	ntnt	lVLPFC	0.6390625
17	ntnt	lVLPFC	0.92015625
18	ntnt	lVLPFC	0.542125
19	ntnt	lVLPFC	0.62078125
20	ntnt	lVLPFC	0.5744375
21	ntnt	lVLPFC	0.838875
22	ntnt	lVLPFC	0.61796875
23	ntnt	lVLPFC	0.92790625
24	ntnt	lVLPFC	0.77928125
1	ntnt	rIPL	0.7284375
2	ntnt	rIPL	0.80253125
3	ntnt	rIPL	0.778428571
4	ntnt	rIPL	0.85865625
5	ntnt	rIPL	0.69059375
6	ntnt	rIPL	0.63921875
7	ntnt	rIPL	0.71021875
8	ntnt	rIPL	0.76865625
9	ntnt	rIPL	0.720107143
10	ntnt	rIPL	0.90428125
11	ntnt	rIPL	0.5323125
12	ntnt	rIPL	0.54796875
13	ntnt	rIPL	0.483875
14	ntnt	rIPL	0.706
15	ntnt	rIPL	0.6891875
16	ntnt	rIPL	0.52478125
17	ntnt	rIPL	0.79475
18	ntnt	rIPL	0.56646875
19	ntnt	rIPL	0.6811875
20	ntnt	rIPL	0.62396875
21	ntnt	rIPL	0.901833333
22	ntnt	rIPL	0.4763125
23	ntnt	rIPL	0.8446875
24	ntnt	rIPL	0.88125
1	ntnt	ACC	0.77178125
2	ntnt	ACC	0.8203125
3	ntnt	ACC	0.819071429
4	ntnt	ACC	0.8139375
5	ntnt	ACC	0.67978125
6	ntnt	ACC	0.6815625
7	ntnt	ACC	0.573
8	ntnt	ACC	0.74375
9	ntnt	ACC	0.7645
10	ntnt	ACC	0.92265625
11	ntnt	ACC	0.8006875
12	ntnt	ACC	0.53475
13	ntnt	ACC	0.6175625
14	ntnt	ACC	0.67478125
15	ntnt	ACC	0.69496875
16	ntnt	ACC	0.60840625
17	ntnt	ACC	0.913125
18	ntnt	ACC	0.6054375
19	ntnt	ACC	0.7354375
20	ntnt	ACC	0.6183125
21	ntnt	ACC	0.830625
22	ntnt	ACC	0.5335625
23	ntnt	ACC	0.9949375
24	ntnt	ACC	0.81778125
1	ntnt	rBG	0.69534375
2	ntnt	rBG	0.63465625
3	ntnt	rBG	0.656107143
4	ntnt	rBG	0.67275
5	ntnt	rBG	0.53509375
6	ntnt	rBG	0.58415625
7	ntnt	rBG	0.63584375
8	ntnt	rBG	0.79115625
9	ntnt	rBG	0.624607143
10	ntnt	rBG	0.86640625
11	ntnt	rBG	0.60203125
12	ntnt	rBG	0.55084375
13	ntnt	rBG	0.688875
14	ntnt	rBG	0.56028125
15	ntnt	rBG	0.5624375
16	ntnt	rBG	0.55871875
17	ntnt	rBG	0.74309375
18	ntnt	rBG	0.5663125
19	ntnt	rBG	0.573375
20	ntnt	rBG	0.6120625
21	ntnt	rBG	0.649541667
22	ntnt	rBG	0.612875
23	ntnt	rBG	0.84190625
24	ntnt	rBG	0.81925
1	ntnt	lIPL	0.78034375
2	ntnt	lIPL	0.8495
3	ntnt	lIPL	0.853107143
4	ntnt	lIPL	0.76325
5	ntnt	lIPL	0.62009375
6	ntnt	lIPL	0.77025
7	ntnt	lIPL	0.7321875
8	ntnt	lIPL	0.7974375
9	ntnt	lIPL	0.740607143
10	ntnt	lIPL	0.90334375
11	ntnt	lIPL	0.628375
12	ntnt	lIPL	0.61621875
13	ntnt	lIPL	0.5139375
14	ntnt	lIPL	0.61903125
15	ntnt	lIPL	0.69390625
16	ntnt	lIPL	0.54709375
17	ntnt	lIPL	0.890375
18	ntnt	lIPL	0.552
19	ntnt	lIPL	0.65946875
20	ntnt	lIPL	0.690375
21	ntnt	lIPL	0.891541667
22	ntnt	lIPL	0.6051875
23	ntnt	lIPL	0.89525
24	ntnt	lIPL	0.82390625
1	ntnt	rPreCentr	0.79446875
2	ntnt	rPreCentr	0.878375
3	ntnt	rPreCentr	0.599892857
4	ntnt	rPreCentr	0.844125
5	ntnt	rPreCentr	0.73521875
6	ntnt	rPreCentr	0.5946875
7	ntnt	rPreCentr	0.80359375
8	ntnt	rPreCentr	0.778125
9	ntnt	rPreCentr	0.766035714
10	ntnt	rPreCentr	0.94640625
11	ntnt	rPreCentr	0.6690625
12	ntnt	rPreCentr	0.57128125
13	ntnt	rPreCentr	0.564375
14	ntnt	rPreCentr	0.65940625
15	ntnt	rPreCentr	0.57440625
16	ntnt	rPreCentr	0.62934375
17	ntnt	rPreCentr	0.76603125
18	ntnt	rPreCentr	0.54975
19	ntnt	rPreCentr	0.5715625
20	ntnt	rPreCentr	0.594875
21	ntnt	rPreCentr	0.808833333
22	ntnt	rPreCentr	0.572625
23	ntnt	rPreCentr	0.9271875
24	ntnt	rPreCentr	0.90075
1	ntnt	rSPL	0.76765625
2	ntnt	rSPL	0.83596875
3	ntnt	rSPL	0.723285714
4	ntnt	rSPL	0.74759375
5	ntnt	rSPL	0.68375
6	ntnt	rSPL	0.6931875
7	ntnt	rSPL	0.75490625
8	ntnt	rSPL	0.69453125
9	ntnt	rSPL	0.769392857
10	ntnt	rSPL	0.96415625
11	ntnt	rSPL	0.63884375
12	ntnt	rSPL	0.58815625
13	ntnt	rSPL	0.53575
14	ntnt	rSPL	0.6254375
15	ntnt	rSPL	0.75528125
16	ntnt	rSPL	0.61509375
17	ntnt	rSPL	0.76259375
18	ntnt	rSPL	0.5663125
19	ntnt	rSPL	0.61903125
20	ntnt	rSPL	0.51528125
21	ntnt	rSPL	0.915166667
22	ntnt	rSPL	0.55015625
23	ntnt	rSPL	0.8305
24	ntnt	rSPL	0.91196875
1	ss	rdlpfc	0.841152597
2	ss	rdlpfc	0.449625
3	ss	rdlpfc	0.729357143
4	ss	rdlpfc	0.5103125
5	ss	rdlpfc	0.365530303
6	ss	rdlpfc	0.605698529
7	ss	rdlpfc	0.512125
8	ss	rdlpfc	0.761293055
9	ss	rdlpfc	0.336285714
10	ss	rdlpfc	0.53975
11	ss	rdlpfc	0.540422078
12	ss	rdlpfc	0.451286765
13	ss	rdlpfc	0.8984375
14	ss	rdlpfc	0.476879699
15	ss	rdlpfc	0.725375
16	ss	rdlpfc	0.6470625
17	ss	rdlpfc	0.8410625
18	ss	rdlpfc	0.55952381
19	ss	rdlpfc	0.560661765
20	ss	rdlpfc	0.602564103
21	ss	rdlpfc	0.596666667
22	ss	rdlpfc	0.465909091
23	ss	rdlpfc	0.6015625
24	ss	rdlpfc	0.4408125
1	ss	rvlpfc	0.5013125
2	ss	rvlpfc	0.5030625
3	ss	rvlpfc	0.707714286
4	ss	rvlpfc	0.5324375
5	ss	rvlpfc	0.5474375
6	ss	rvlpfc	0.708
7	ss	rvlpfc	0.5761875
8	ss	rvlpfc	0.969375
9	ss	rvlpfc	0.480071429
10	ss	rvlpfc	0.4249375
11	ss	rvlpfc	0.82375
12	ss	rvlpfc	0.588157895
13	ss	rvlpfc	0.745125
14	ss	rvlpfc	0.5395
15	ss	rvlpfc	0.699875
16	ss	rvlpfc	0.7415
17	ss	rvlpfc	0.6821875
18	ss	rvlpfc	0.52875
19	ss	rvlpfc	0.39775
20	ss	rvlpfc	0.9855625
21	ss	rvlpfc	0.861666667
22	ss	rvlpfc	0.7940625
23	ss	rvlpfc	0.6850625
24	ss	rvlpfc	0.5555
1	ss	SMA	0.62690625
2	ss	SMA	0.796125
3	ss	SMA	0.780535714
4	ss	SMA	0.695625
5	ss	SMA	0.699125
6	ss	SMA	0.71590625
7	ss	SMA	0.5948125
8	ss	SMA	0.82790625
9	ss	SMA	0.806821429
10	ss	SMA	0.86721875
11	ss	SMA	0.59215625
12	ss	SMA	0.59946875
13	ss	SMA	0.7963125
14	ss	SMA	0.78540625
15	ss	SMA	0.76615625
16	ss	SMA	0.67509375
17	ss	SMA	0.861
18	ss	SMA	0.5895
19	ss	SMA	0.746375
20	ss	SMA	0.66034375
21	ss	SMA	0.848208333
22	ss	SMA	0.693375
23	ss	SMA	0.872
24	ss	SMA	0.73225
1	ss	lVLPFC	0.7728125
2	ss	lVLPFC	0.6918125
3	ss	lVLPFC	0.591
4	ss	lVLPFC	0.60828125
5	ss	lVLPFC	0.684875
6	ss	lVLPFC	0.64721875
7	ss	lVLPFC	0.54384375
8	ss	lVLPFC	0.77578125
9	ss	lVLPFC	0.703107143
10	ss	lVLPFC	0.66778125
11	ss	lVLPFC	0.6511875
12	ss	lVLPFC	0.6181875
13	ss	lVLPFC	0.7331875
14	ss	lVLPFC	0.614
15	ss	lVLPFC	0.7565625
16	ss	lVLPFC	0.5531875
17	ss	lVLPFC	0.69303125
18	ss	lVLPFC	0.64015625
19	ss	lVLPFC	0.59875
20	ss	lVLPFC	0.595625
21	ss	lVLPFC	0.8955
22	ss	lVLPFC	0.62628125
23	ss	lVLPFC	0.6835625
24	ss	lVLPFC	0.63165625
1	ss	rIPL	0.80771875
2	ss	rIPL	0.7296875
3	ss	rIPL	0.906642857
4	ss	rIPL	0.8113125
5	ss	rIPL	0.65075
6	ss	rIPL	0.726375
7	ss	rIPL	0.785125
8	ss	rIPL	0.836
9	ss	rIPL	0.791821429
10	ss	rIPL	0.82984375
11	ss	rIPL	0.476625
12	ss	rIPL	0.5905
13	ss	rIPL	0.8275
14	ss	rIPL	0.744375
15	ss	rIPL	0.68428125
16	ss	rIPL	0.65125
17	ss	rIPL	0.88378125
18	ss	rIPL	0.58365625
19	ss	rIPL	0.676125
20	ss	rIPL	0.690375
21	ss	rIPL	0.774791667
22	ss	rIPL	0.65846875
23	ss	rIPL	0.74425
24	ss	rIPL	0.75240625
1	ss	ACC	0.6689375
2	ss	ACC	0.7899375
3	ss	ACC	0.587
4	ss	ACC	0.7119375
5	ss	ACC	0.5520625
6	ss	ACC	0.59065625
7	ss	ACC	0.5393125
8	ss	ACC	0.7846875
9	ss	ACC	0.707785714
10	ss	ACC	0.74965625
11	ss	ACC	0.6750625
12	ss	ACC	0.61553125
13	ss	ACC	0.72228125
14	ss	ACC	0.6495625
15	ss	ACC	0.8034375
16	ss	ACC	0.61153125
17	ss	ACC	0.7504375
18	ss	ACC	0.56575
19	ss	ACC	0.61828125
20	ss	ACC	0.64453125
21	ss	ACC	0.874583333
22	ss	ACC	0.6468125
23	ss	ACC	0.7366875
24	ss	ACC	0.7306875
1	ss	rBG	0.40378125
2	ss	rBG	0.6209375
3	ss	rBG	0.495
4	ss	rBG	0.49703125
5	ss	rBG	0.4749375
6	ss	rBG	0.5386875
7	ss	rBG	0.697375
8	ss	rBG	0.6973125
9	ss	rBG	0.674857143
10	ss	rBG	0.7280625
11	ss	rBG	0.6529375
12	ss	rBG	0.60234375
13	ss	rBG	0.766
14	ss	rBG	0.58115625
15	ss	rBG	0.5045625
16	ss	rBG	0.6395625
17	ss	rBG	0.7098125
18	ss	rBG	0.7038125
19	ss	rBG	0.51340625
20	ss	rBG	0.480625
21	ss	rBG	0.755375
22	ss	rBG	0.5350625
23	ss	rBG	0.762375
24	ss	rBG	0.51340625
1	ss	lIPL	0.9083125
2	ss	lIPL	0.56946875
3	ss	lIPL	0.843714286
4	ss	lIPL	0.825625
5	ss	lIPL	0.773
6	ss	lIPL	0.69796875
7	ss	lIPL	0.7450625
8	ss	lIPL	0.78396875
9	ss	lIPL	0.727142857
10	ss	lIPL	0.7565625
11	ss	lIPL	0.5271875
12	ss	lIPL	0.55053125
13	ss	lIPL	0.671
14	ss	lIPL	0.72534375
15	ss	lIPL	0.90859375
16	ss	lIPL	0.58484375
17	ss	lIPL	0.88859375
18	ss	lIPL	0.56725
19	ss	lIPL	0.4974375
20	ss	lIPL	0.5945
21	ss	lIPL	0.811791667
22	ss	lIPL	0.49046875
23	ss	lIPL	0.850375
24	ss	lIPL	0.68696875
1	ss	rPreCentr	0.8398125
2	ss	rPreCentr	0.6685
3	ss	rPreCentr	0.805857143
4	ss	rPreCentr	0.80390625
5	ss	rPreCentr	0.7206875
6	ss	rPreCentr	0.739125
7	ss	rPreCentr	0.6515
8	ss	rPreCentr	0.825375
9	ss	rPreCentr	0.8245
10	ss	rPreCentr	0.78371875
11	ss	rPreCentr	0.6940625
12	ss	rPreCentr	0.6765625
13	ss	rPreCentr	0.90090625
14	ss	rPreCentr	0.73703125
15	ss	rPreCentr	0.73540625
16	ss	rPreCentr	0.65003125
17	ss	rPreCentr	0.7451875
18	ss	rPreCentr	0.6045625
19	ss	rPreCentr	0.70834375
20	ss	rPreCentr	0.77634375
21	ss	rPreCentr	0.807958333
22	ss	rPreCentr	0.64484375
23	ss	rPreCentr	0.80175
24	ss	rPreCentr	0.6324375
1	ss	rSPL	0.81040625
2	ss	rSPL	0.824875
3	ss	rSPL	0.831357143
4	ss	rSPL	0.646
5	ss	rSPL	0.72521875
6	ss	rSPL	0.90215625
7	ss	rSPL	0.64534375
8	ss	rSPL	0.93275
9	ss	rSPL	0.753285714
10	ss	rSPL	0.8278125
11	ss	rSPL	0.5848125
12	ss	rSPL	0.5841875
13	ss	rSPL	0.762625
14	ss	rSPL	0.65028125
15	ss	rSPL	0.84096875
16	ss	rSPL	0.5585
17	ss	rSPL	0.7820625
18	ss	rSPL	0.4685
19	ss	rSPL	0.7248125
20	ss	rSPL	0.69571875
21	ss	rSPL	0.929
22	ss	rSPL	0.6680625
23	ss	rSPL	0.8105
24	ss	rSPL	0.71315625
1	within_d	rdlpfc	0.833198052
2	within_d	rdlpfc	0.5676875
3	within_d	rdlpfc	0.721428571
4	within_d	rdlpfc	0.6280625
5	within_d	rdlpfc	0.504734848
6	within_d	rdlpfc	0.586856618
7	within_d	rdlpfc	0.6336875
8	within_d	rdlpfc	0.755293619
9	within_d	rdlpfc	0.55025
10	within_d	rdlpfc	0.76646875
11	within_d	rdlpfc	0.564569805
12	within_d	rdlpfc	0.505974265
13	within_d	rdlpfc	0.78346875
14	within_d	rdlpfc	0.575
15	within_d	rdlpfc	0.63609375
16	within_d	rdlpfc	0.7465625
17	within_d	rdlpfc	0.76675
18	within_d	rdlpfc	0.549404762
19	within_d	rdlpfc	0.582261029
20	within_d	rdlpfc	0.600160256
21	within_d	rdlpfc	0.79825
22	within_d	rdlpfc	0.532954545
23	within_d	rdlpfc	0.6545
24	within_d	rdlpfc	0.5851875
1	within_d	rvlpfc	0.55940625
2	within_d	rvlpfc	0.592875
3	within_d	rvlpfc	0.717107143
4	within_d	rvlpfc	0.74765625
5	within_d	rvlpfc	0.7626875
6	within_d	rvlpfc	0.6668125
7	within_d	rvlpfc	0.53484375
8	within_d	rvlpfc	0.836375
9	within_d	rvlpfc	0.557
10	within_d	rvlpfc	0.71246875
11	within_d	rvlpfc	0.67525
12	within_d	rvlpfc	0.464473684
13	within_d	rvlpfc	0.72478125
14	within_d	rvlpfc	0.65696875
15	within_d	rvlpfc	0.6500625
16	within_d	rvlpfc	0.77309375
17	within_d	rvlpfc	0.83715625
18	within_d	rvlpfc	0.6286875
19	within_d	rvlpfc	0.4415
20	within_d	rvlpfc	0.87059375
21	within_d	rvlpfc	0.93075
22	within_d	rvlpfc	0.6485625
23	within_d	rvlpfc	0.83553125
24	within_d	rvlpfc	0.630875
1	within_d	SMA	0.689265625
2	within_d	SMA	0.79534375
3	within_d	SMA	0.771214286
4	within_d	SMA	0.757203125
5	within_d	SMA	0.702078125
6	within_d	SMA	0.702765625
7	within_d	SMA	0.6281875
8	within_d	SMA	0.830046875
9	within_d	SMA	0.759892857
10	within_d	SMA	0.8939375
11	within_d	SMA	0.704296875
12	within_d	SMA	0.541296875
13	within_d	SMA	0.68215625
14	within_d	SMA	0.73146875
15	within_d	SMA	0.70596875
16	within_d	SMA	0.6100625
17	within_d	SMA	0.83896875
18	within_d	SMA	0.59828125
19	within_d	SMA	0.71696875
20	within_d	SMA	0.625578125
21	within_d	SMA	0.853625
22	within_d	SMA	0.64915625
23	within_d	SMA	0.926171875
24	within_d	SMA	0.79140625
1	within_d	lVLPFC	0.78346875
2	within_d	lVLPFC	0.670078125
3	within_d	lVLPFC	0.644678571
4	within_d	lVLPFC	0.6915
5	within_d	lVLPFC	0.631734375
6	within_d	lVLPFC	0.684125
7	within_d	lVLPFC	0.5665625
8	within_d	lVLPFC	0.745796875
9	within_d	lVLPFC	0.680696429
10	within_d	lVLPFC	0.8021875
11	within_d	lVLPFC	0.67271875
12	within_d	lVLPFC	0.560671875
13	within_d	lVLPFC	0.680125
14	within_d	lVLPFC	0.6325625
15	within_d	lVLPFC	0.701421875
16	within_d	lVLPFC	0.596125
17	within_d	lVLPFC	0.80659375
18	within_d	lVLPFC	0.591140625
19	within_d	lVLPFC	0.609765625
20	within_d	lVLPFC	0.58503125
21	within_d	lVLPFC	0.8671875
22	within_d	lVLPFC	0.622125
23	within_d	lVLPFC	0.805734375
24	within_d	lVLPFC	0.70546875
1	within_d	rIPL	0.768078125
2	within_d	rIPL	0.766109375
3	within_d	rIPL	0.842535714
4	within_d	rIPL	0.834984375
5	within_d	rIPL	0.670671875
6	within_d	rIPL	0.682796875
7	within_d	rIPL	0.747671875
8	within_d	rIPL	0.802328125
9	within_d	rIPL	0.755964286
10	within_d	rIPL	0.8670625
11	within_d	rIPL	0.50446875
12	within_d	rIPL	0.569234375
13	within_d	rIPL	0.6556875
14	within_d	rIPL	0.7251875
15	within_d	rIPL	0.686734375
16	within_d	rIPL	0.588015625
17	within_d	rIPL	0.839265625
18	within_d	rIPL	0.5750625
19	within_d	rIPL	0.67865625
20	within_d	rIPL	0.657171875
21	within_d	rIPL	0.8383125
22	within_d	rIPL	0.567390625
23	within_d	rIPL	0.79446875
24	within_d	rIPL	0.816828125
1	within_d	ACC	0.720359375
2	within_d	ACC	0.805125
3	within_d	ACC	0.703035714
4	within_d	ACC	0.7629375
5	within_d	ACC	0.615921875
6	within_d	ACC	0.636109375
7	within_d	ACC	0.55615625
8	within_d	ACC	0.76421875
9	within_d	ACC	0.736142857
10	within_d	ACC	0.83615625
11	within_d	ACC	0.737875
12	within_d	ACC	0.575140625
13	within_d	ACC	0.669921875
14	within_d	ACC	0.662171875
15	within_d	ACC	0.749203125
16	within_d	ACC	0.60996875
17	within_d	ACC	0.83178125
18	within_d	ACC	0.58559375
19	within_d	ACC	0.676859375
20	within_d	ACC	0.631421875
21	within_d	ACC	0.852604167
22	within_d	ACC	0.5901875
23	within_d	ACC	0.8658125
24	within_d	ACC	0.774234375
1	within_d	rBG	0.5495625
2	within_d	rBG	0.627796875
3	within_d	rBG	0.575553571
4	within_d	rBG	0.584890625
5	within_d	rBG	0.505015625
6	within_d	rBG	0.561421875
7	within_d	rBG	0.666609375
8	within_d	rBG	0.744234375
9	within_d	rBG	0.649732143
10	within_d	rBG	0.797234375
11	within_d	rBG	0.627484375
12	within_d	rBG	0.57659375
13	within_d	rBG	0.7274375
14	within_d	rBG	0.57071875
15	within_d	rBG	0.5335
16	within_d	rBG	0.599140625
17	within_d	rBG	0.726453125
18	within_d	rBG	0.6350625
19	within_d	rBG	0.543390625
20	within_d	rBG	0.54634375
21	within_d	rBG	0.702458333
22	within_d	rBG	0.57396875
23	within_d	rBG	0.802140625
24	within_d	rBG	0.666328125
1	within_d	lIPL	0.844328125
2	within_d	lIPL	0.709484375
3	within_d	lIPL	0.848410714
4	within_d	lIPL	0.7944375
5	within_d	lIPL	0.696546875
6	within_d	lIPL	0.734109375
7	within_d	lIPL	0.738625
8	within_d	lIPL	0.790703125
9	within_d	lIPL	0.733875
10	within_d	lIPL	0.829953125
11	within_d	lIPL	0.57778125
12	within_d	lIPL	0.583375
13	within_d	lIPL	0.59246875
14	within_d	lIPL	0.6721875
15	within_d	lIPL	0.80125
16	within_d	lIPL	0.56596875
17	within_d	lIPL	0.889484375
18	within_d	lIPL	0.559625
19	within_d	lIPL	0.578453125
20	within_d	lIPL	0.6424375
21	within_d	lIPL	0.851666667
22	within_d	lIPL	0.547828125
23	within_d	lIPL	0.8728125
24	within_d	lIPL	0.7554375
1	within_d	rPreCentr	0.817140625
2	within_d	rPreCentr	0.7734375
3	within_d	rPreCentr	0.702875
4	within_d	rPreCentr	0.824015625
5	within_d	rPreCentr	0.727953125
6	within_d	rPreCentr	0.66690625
7	within_d	rPreCentr	0.727546875
8	within_d	rPreCentr	0.80175
9	within_d	rPreCentr	0.795267857
10	within_d	rPreCentr	0.8650625
11	within_d	rPreCentr	0.6815625
12	within_d	rPreCentr	0.623921875
13	within_d	rPreCentr	0.732640625
14	within_d	rPreCentr	0.69821875
15	within_d	rPreCentr	0.65490625
16	within_d	rPreCentr	0.6396875
17	within_d	rPreCentr	0.755609375
18	within_d	rPreCentr	0.57715625
19	within_d	rPreCentr	0.639953125
20	within_d	rPreCentr	0.685609375
21	within_d	rPreCentr	0.808395833
22	within_d	rPreCentr	0.608734375
23	within_d	rPreCentr	0.86446875
24	within_d	rPreCentr	0.76659375
1	within_d	rSPL	0.78903125
2	within_d	rSPL	0.830421875
3	within_d	rSPL	0.777321429
4	within_d	rSPL	0.696796875
5	within_d	rSPL	0.704484375
6	within_d	rSPL	0.797671875
7	within_d	rSPL	0.700125
8	within_d	rSPL	0.813640625
9	within_d	rSPL	0.761339286
10	within_d	rSPL	0.895984375
11	within_d	rSPL	0.611828125
12	within_d	rSPL	0.586171875
13	within_d	rSPL	0.6491875
14	within_d	rSPL	0.637859375
15	within_d	rSPL	0.798125
16	within_d	rSPL	0.586796875
17	within_d	rSPL	0.772328125
18	within_d	rSPL	0.51740625
19	within_d	rSPL	0.671921875
20	within_d	rSPL	0.6055
21	within_d	rSPL	0.922083333
22	within_d	rSPL	0.609109375
23	within_d	rSPL	0.8205
24	within_d	rSPL	0.8125625
1	thought_to_action	rdlpfc	0.467857143
2	thought_to_action	rdlpfc	0.4940625
3	thought_to_action	rdlpfc	0.633214286
4	thought_to_action	rdlpfc	0.419875
5	thought_to_action	rdlpfc	0.628787879
6	thought_to_action	rdlpfc	0.434742647
7	thought_to_action	rdlpfc	0.6459375
8	thought_to_action	rdlpfc	0.514539808
9	thought_to_action	rdlpfc	0.593071429
10	thought_to_action	rdlpfc	0.593875
11	thought_to_action	rdlpfc	0.450324675
12	thought_to_action	rdlpfc	0.652573529
13	thought_to_action	rdlpfc	0.6215
14	thought_to_action	rdlpfc	0.635432331
15	thought_to_action	rdlpfc	0.6793125
16	thought_to_action	rdlpfc	0.5791875
17	thought_to_action	rdlpfc	0.4154375
18	thought_to_action	rdlpfc	0.708333333
19	thought_to_action	rdlpfc	0.372242647
20	thought_to_action	rdlpfc	0.511217949
21	thought_to_action	rdlpfc	0.684833333
22	thought_to_action	rdlpfc	0.477272727
23	thought_to_action	rdlpfc	0.6321875
24	thought_to_action	rdlpfc	0.452625
1	thought_to_action	rvlpfc	0.5906875
2	thought_to_action	rvlpfc	0.5915625
3	thought_to_action	rvlpfc	0.713857143
4	thought_to_action	rvlpfc	0.616625
5	thought_to_action	rvlpfc	0.70625
6	thought_to_action	rvlpfc	0.484875
7	thought_to_action	rvlpfc	0.3519375
8	thought_to_action	rvlpfc	0.692375
9	thought_to_action	rvlpfc	0.792571429
10	thought_to_action	rvlpfc	0.486625
11	thought_to_action	rvlpfc	0.5600625
12	thought_to_action	rvlpfc	0.313157895
13	thought_to_action	rvlpfc	0.4649375
14	thought_to_action	rvlpfc	0.53175
15	thought_to_action	rvlpfc	0.600375
16	thought_to_action	rvlpfc	0.771375
17	thought_to_action	rvlpfc	0.454625
18	thought_to_action	rvlpfc	0.4131875
19	thought_to_action	rvlpfc	0.54175
20	thought_to_action	rvlpfc	0.610375
21	thought_to_action	rvlpfc	0.832
22	thought_to_action	rvlpfc	0.7049375
23	thought_to_action	rvlpfc	0.5675625
24	thought_to_action	rvlpfc	0.6118125
1	thought_to_action	SMA	0.6636875
2	thought_to_action	SMA	0.368
3	thought_to_action	SMA	0.714
4	thought_to_action	SMA	0.6226875
5	thought_to_action	SMA	0.548875
6	thought_to_action	SMA	0.5189375
7	thought_to_action	SMA	0.6825625
8	thought_to_action	SMA	0.8528125
9	thought_to_action	SMA	0.730357143
10	thought_to_action	SMA	0.2948125
11	thought_to_action	SMA	0.6860625
12	thought_to_action	SMA	0.5086875
13	thought_to_action	SMA	0.7389375
14	thought_to_action	SMA	0.5913125
15	thought_to_action	SMA	0.800125
16	thought_to_action	SMA	0.4796875
17	thought_to_action	SMA	0.13325
18	thought_to_action	SMA	0.4115625
19	thought_to_action	SMA	0.511625
20	thought_to_action	SMA	0.48425
21	thought_to_action	SMA	0.535333333
22	thought_to_action	SMA	0.4678125
23	thought_to_action	SMA	0.44525
24	thought_to_action	SMA	0.6249375
1	thought_to_action	lVLPFC	0.5279375
2	thought_to_action	lVLPFC	0.21725
3	thought_to_action	lVLPFC	0.674642857
4	thought_to_action	lVLPFC	0.273375
5	thought_to_action	lVLPFC	0.71175
6	thought_to_action	lVLPFC	0.375
7	thought_to_action	lVLPFC	0.390375
8	thought_to_action	lVLPFC	0.663
9	thought_to_action	lVLPFC	0.758642857
10	thought_to_action	lVLPFC	0.65675
11	thought_to_action	lVLPFC	0.7405625
12	thought_to_action	lVLPFC	0.500125
13	thought_to_action	lVLPFC	0.702375
14	thought_to_action	lVLPFC	0.4529375
15	thought_to_action	lVLPFC	0.745375
16	thought_to_action	lVLPFC	0.7280625
17	thought_to_action	lVLPFC	0.6116875
18	thought_to_action	lVLPFC	0.3975625
19	thought_to_action	lVLPFC	0.5
20	thought_to_action	lVLPFC	0.3748125
21	thought_to_action	lVLPFC	0.380666667
22	thought_to_action	lVLPFC	0.610125
23	thought_to_action	lVLPFC	0.3428125
24	thought_to_action	lVLPFC	0.3855625
1	thought_to_action	rIPL	0.6690625
2	thought_to_action	rIPL	0.2564375
3	thought_to_action	rIPL	0.697857143
4	thought_to_action	rIPL	0.6360625
5	thought_to_action	rIPL	0.8021875
6	thought_to_action	rIPL	0.6144375
7	thought_to_action	rIPL	0.4775625
8	thought_to_action	rIPL	0.57675
9	thought_to_action	rIPL	0.578642857
10	thought_to_action	rIPL	0.7441875
11	thought_to_action	rIPL	0.6683125
12	thought_to_action	rIPL	0.605875
13	thought_to_action	rIPL	0.48275
14	thought_to_action	rIPL	0.6945
15	thought_to_action	rIPL	0.832125
16	thought_to_action	rIPL	0.7499375
17	thought_to_action	rIPL	0.2500625
18	thought_to_action	rIPL	0.4905
19	thought_to_action	rIPL	0.74825
20	thought_to_action	rIPL	0.342625
21	thought_to_action	rIPL	0.50825
22	thought_to_action	rIPL	0.4251875
23	thought_to_action	rIPL	0.8654375
24	thought_to_action	rIPL	0.6073125
1	thought_to_action	ACC	0.589875
2	thought_to_action	ACC	0.53325
3	thought_to_action	ACC	0.707142857
4	thought_to_action	ACC	0.4903125
5	thought_to_action	ACC	0.4225625
6	thought_to_action	ACC	0.4600625
7	thought_to_action	ACC	0.670125
8	thought_to_action	ACC	0.9219375
9	thought_to_action	ACC	0.585357143
10	thought_to_action	ACC	0.384875
11	thought_to_action	ACC	0.5215
12	thought_to_action	ACC	0.3556875
13	thought_to_action	ACC	0.6701875
14	thought_to_action	ACC	0.556375
15	thought_to_action	ACC	0.703625
16	thought_to_action	ACC	0.501875
17	thought_to_action	ACC	0.266125
18	thought_to_action	ACC	0.4254375
19	thought_to_action	ACC	0.4538125
20	thought_to_action	ACC	0.5136875
21	thought_to_action	ACC	0.5
22	thought_to_action	ACC	0.5199375
23	thought_to_action	ACC	0.5055
24	thought_to_action	ACC	0.517375
1	thought_to_action	rBG	0.645625
2	thought_to_action	rBG	0.6161875
3	thought_to_action	rBG	0.598785714
4	thought_to_action	rBG	0.251
5	thought_to_action	rBG	0.3800625
6	thought_to_action	rBG	0.77525
7	thought_to_action	rBG	0.643375
8	thought_to_action	rBG	0.485875
9	thought_to_action	rBG	0.496214286
10	thought_to_action	rBG	0.685125
11	thought_to_action	rBG	0.428875
12	thought_to_action	rBG	0.5163125
13	thought_to_action	rBG	0.5964375
14	thought_to_action	rBG	0.50375
15	thought_to_action	rBG	0.42875
16	thought_to_action	rBG	0.579375
17	thought_to_action	rBG	0.6288125
18	thought_to_action	rBG	0.4866875
19	thought_to_action	rBG	0.471875
20	thought_to_action	rBG	0.6394375
21	thought_to_action	rBG	0.54925
22	thought_to_action	rBG	0.5706875
23	thought_to_action	rBG	0.4658125
24	thought_to_action	rBG	0.498
1	thought_to_action	lIPL	0.64425
2	thought_to_action	lIPL	0.3019375
3	thought_to_action	lIPL	0.571428571
4	thought_to_action	lIPL	0.525625
5	thought_to_action	lIPL	0.535125
6	thought_to_action	lIPL	0.633125
7	thought_to_action	lIPL	0.731875
8	thought_to_action	lIPL	0.4721875
9	thought_to_action	lIPL	0.923785714
10	thought_to_action	lIPL	0.5190625
11	thought_to_action	lIPL	0.5183125
12	thought_to_action	lIPL	0.489
13	thought_to_action	lIPL	0.6084375
14	thought_to_action	lIPL	0.5755625
15	thought_to_action	lIPL	0.54075
16	thought_to_action	lIPL	0.4130625
17	thought_to_action	lIPL	0.6875625
18	thought_to_action	lIPL	0.303375
19	thought_to_action	lIPL	0.516375
20	thought_to_action	lIPL	0.5345625
21	thought_to_action	lIPL	0.709583333
22	thought_to_action	lIPL	0.5431875
23	thought_to_action	lIPL	0.8101875
24	thought_to_action	lIPL	0.4060625
1	thought_to_action	rPreCentr	0.4795625
2	thought_to_action	rPreCentr	0.5013125
3	thought_to_action	rPreCentr	0.528071429
4	thought_to_action	rPreCentr	0.4476875
5	thought_to_action	rPreCentr	0.5803125
6	thought_to_action	rPreCentr	0.3109375
7	thought_to_action	rPreCentr	0.7220625
8	thought_to_action	rPreCentr	0.3465
9	thought_to_action	rPreCentr	0.4
10	thought_to_action	rPreCentr	0.7223125
11	thought_to_action	rPreCentr	0.7801875
12	thought_to_action	rPreCentr	0.330125
13	thought_to_action	rPreCentr	0.6271875
14	thought_to_action	rPreCentr	0.2339375
15	thought_to_action	rPreCentr	0.7004375
16	thought_to_action	rPreCentr	0.539625
17	thought_to_action	rPreCentr	0.5095
18	thought_to_action	rPreCentr	0.6053125
19	thought_to_action	rPreCentr	0.7853125
20	thought_to_action	rPreCentr	0.462125
21	thought_to_action	rPreCentr	0.498833333
22	thought_to_action	rPreCentr	0.581875
23	thought_to_action	rPreCentr	0.505
24	thought_to_action	rPreCentr	0.748625
1	thought_to_action	rSPL	0.7615625
2	thought_to_action	rSPL	0.3825
3	thought_to_action	rSPL	0.469428571
4	thought_to_action	rSPL	0.406
5	thought_to_action	rSPL	0.47875
6	thought_to_action	rSPL	0.327375
7	thought_to_action	rSPL	0.6885
8	thought_to_action	rSPL	0.528625
9	thought_to_action	rSPL	0.573285714
10	thought_to_action	rSPL	0.5134375
11	thought_to_action	rSPL	0.8663125
12	thought_to_action	rSPL	0.4945625
13	thought_to_action	rSPL	0.668875
14	thought_to_action	rSPL	0.447
15	thought_to_action	rSPL	0.6035625
16	thought_to_action	rSPL	0.5959375
17	thought_to_action	rSPL	0.2825
18	thought_to_action	rSPL	0.3420625
19	thought_to_action	rSPL	0.676875
20	thought_to_action	rSPL	0.5975
21	thought_to_action	rSPL	0.339
22	thought_to_action	rSPL	0.7726875
23	thought_to_action	rSPL	0.506125
24	thought_to_action	rSPL	0.5
1	action_to_thought	rdlpfc	0.476704545
2	action_to_thought	rdlpfc	0.7245
3	action_to_thought	rdlpfc	0.708428571
4	action_to_thought	rdlpfc	0.505375
5	action_to_thought	rdlpfc	0.482954545
6	action_to_thought	rdlpfc	0.498161765
7	action_to_thought	rdlpfc	0.5485
8	action_to_thought	rdlpfc	0.802653868
9	action_to_thought	rdlpfc	0.785714286
10	action_to_thought	rdlpfc	0.420875
11	action_to_thought	rdlpfc	0.647970779
12	action_to_thought	rdlpfc	0.581801471
13	action_to_thought	rdlpfc	0.7060625
14	action_to_thought	rdlpfc	0.738157895
15	action_to_thought	rdlpfc	0.6539375
16	action_to_thought	rdlpfc	0.5185625
17	action_to_thought	rdlpfc	0.519625
18	action_to_thought	rdlpfc	0.628571429
19	action_to_thought	rdlpfc	0.507352941
20	action_to_thought	rdlpfc	0.594551282
21	action_to_thought	rdlpfc	0.66275
22	action_to_thought	rdlpfc	0.470454545
23	action_to_thought	rdlpfc	0.7426875
24	action_to_thought	rdlpfc	0.4696875
1	action_to_thought	rvlpfc	0.64825
2	action_to_thought	rvlpfc	0.6020625
3	action_to_thought	rvlpfc	0.712857143
4	action_to_thought	rvlpfc	0.5874375
5	action_to_thought	rvlpfc	0.52175
6	action_to_thought	rvlpfc	0.569375
7	action_to_thought	rvlpfc	0.5245625
8	action_to_thought	rvlpfc	0.7138125
9	action_to_thought	rvlpfc	0.789714286
10	action_to_thought	rvlpfc	0.5819375
11	action_to_thought	rvlpfc	0.697375
12	action_to_thought	rvlpfc	0.540789474
13	action_to_thought	rvlpfc	0.56775
14	action_to_thought	rvlpfc	0.5870625
15	action_to_thought	rvlpfc	0.628625
16	action_to_thought	rvlpfc	0.6848125
17	action_to_thought	rvlpfc	0.575625
18	action_to_thought	rvlpfc	0.616375
19	action_to_thought	rvlpfc	0.52925
20	action_to_thought	rvlpfc	0.653875
21	action_to_thought	rvlpfc	0.89125
22	action_to_thought	rvlpfc	0.4999375
23	action_to_thought	rvlpfc	0.51475
24	action_to_thought	rvlpfc	0.3554375
1	action_to_thought	SMA	0.8733125
2	action_to_thought	SMA	0.25
3	action_to_thought	SMA	0.428642857
4	action_to_thought	SMA	0.49575
5	action_to_thought	SMA	0.749375
6	action_to_thought	SMA	0.720875
7	action_to_thought	SMA	0.8330625
8	action_to_thought	SMA	0.728125
9	action_to_thought	SMA	0.612928571
10	action_to_thought	SMA	0.46475
11	action_to_thought	SMA	0.752625
12	action_to_thought	SMA	0.7103125
13	action_to_thought	SMA	0.50125
14	action_to_thought	SMA	0.352875
15	action_to_thought	SMA	0.8395
16	action_to_thought	SMA	0.3150625
17	action_to_thought	SMA	0.1250625
18	action_to_thought	SMA	0.5215
19	action_to_thought	SMA	0.4905625
20	action_to_thought	SMA	0.51625
21	action_to_thought	SMA	0.773416667
22	action_to_thought	SMA	0.40775
23	action_to_thought	SMA	0.8811875
24	action_to_thought	SMA	0.3825
1	action_to_thought	lVLPFC	0.823125
2	action_to_thought	lVLPFC	0.48575
3	action_to_thought	lVLPFC	0.559714286
4	action_to_thought	lVLPFC	0.5325625
5	action_to_thought	lVLPFC	0.501125
6	action_to_thought	lVLPFC	0.481625
7	action_to_thought	lVLPFC	0.6834375
8	action_to_thought	lVLPFC	0.648875
9	action_to_thought	lVLPFC	0.6695
10	action_to_thought	lVLPFC	0.437875
11	action_to_thought	lVLPFC	0.51625
12	action_to_thought	lVLPFC	0.5508125
13	action_to_thought	lVLPFC	0.6115625
14	action_to_thought	lVLPFC	0.37675
15	action_to_thought	lVLPFC	0.4984375
16	action_to_thought	lVLPFC	0.3065625
17	action_to_thought	lVLPFC	0.158375
18	action_to_thought	lVLPFC	0.4999375
19	action_to_thought	lVLPFC	0.4565
20	action_to_thought	lVLPFC	0.4315
21	action_to_thought	lVLPFC	0.666666667
22	action_to_thought	lVLPFC	0.475625
23	action_to_thought	lVLPFC	0.383375
24	action_to_thought	lVLPFC	0.493
1	action_to_thought	rIPL	0.7953125
2	action_to_thought	rIPL	0.4948125
3	action_to_thought	rIPL	0.761285714
4	action_to_thought	rIPL	0.5303125
5	action_to_thought	rIPL	0.625
6	action_to_thought	rIPL	0.6093125
7	action_to_thought	rIPL	0.732
8	action_to_thought	rIPL	0.625375
9	action_to_thought	rIPL	0.573214286
10	action_to_thought	rIPL	0.7400625
11	action_to_thought	rIPL	0.498125
12	action_to_thought	rIPL	0.5976875
13	action_to_thought	rIPL	0.42875
14	action_to_thought	rIPL	0.437625
15	action_to_thought	rIPL	0.62525
16	action_to_thought	rIPL	0.63025
17	action_to_thought	rIPL	0.6951875
18	action_to_thought	rIPL	0.7391875
19	action_to_thought	rIPL	0.707125
20	action_to_thought	rIPL	0.6268125
21	action_to_thought	rIPL	0.833333333
22	action_to_thought	rIPL	0.4973125
23	action_to_thought	rIPL	0.75
24	action_to_thought	rIPL	0.7485625
1	action_to_thought	ACC	0.8178125
2	action_to_thought	ACC	0.2784375
3	action_to_thought	ACC	0.6415
4	action_to_thought	ACC	0.4728125
5	action_to_thought	ACC	0.4331875
6	action_to_thought	ACC	0.5580625
7	action_to_thought	ACC	0.76125
8	action_to_thought	ACC	0.72525
9	action_to_thought	ACC	0.594
10	action_to_thought	ACC	0.1825
11	action_to_thought	ACC	0.5144375
12	action_to_thought	ACC	0.319875
13	action_to_thought	ACC	0.6129375
14	action_to_thought	ACC	0.489625
15	action_to_thought	ACC	0.565875
16	action_to_thought	ACC	0.395875
17	action_to_thought	ACC	0.23275
18	action_to_thought	ACC	0.3844375
19	action_to_thought	ACC	0.4929375
20	action_to_thought	ACC	0.614125
21	action_to_thought	ACC	0.33375
22	action_to_thought	ACC	0.446625
23	action_to_thought	ACC	0.6390625
24	action_to_thought	ACC	0.3465625
1	action_to_thought	rBG	0.878
2	action_to_thought	rBG	0.6051875
3	action_to_thought	rBG	0.449142857
4	action_to_thought	rBG	0.2605625
5	action_to_thought	rBG	0.4185
6	action_to_thought	rBG	0.7553125
7	action_to_thought	rBG	0.5904375
8	action_to_thought	rBG	0.606625
9	action_to_thought	rBG	0.483571429
10	action_to_thought	rBG	0.6754375
11	action_to_thought	rBG	0.7106875
12	action_to_thought	rBG	0.557375
13	action_to_thought	rBG	0.6791875
14	action_to_thought	rBG	0.4941875
15	action_to_thought	rBG	0.5040625
16	action_to_thought	rBG	0.5508125
17	action_to_thought	rBG	0.490375
18	action_to_thought	rBG	0.33525
19	action_to_thought	rBG	0.464875
20	action_to_thought	rBG	0.4196875
21	action_to_thought	rBG	0.494833333
22	action_to_thought	rBG	0.503
23	action_to_thought	rBG	0.2376875
24	action_to_thought	rBG	0.4733125
1	action_to_thought	lIPL	0.6278125
2	action_to_thought	lIPL	0.2451875
3	action_to_thought	lIPL	0.513428571
4	action_to_thought	lIPL	0.3730625
5	action_to_thought	lIPL	0.512625
6	action_to_thought	lIPL	0.77175
7	action_to_thought	lIPL	0.6580625
8	action_to_thought	lIPL	0.394
9	action_to_thought	lIPL	0.689357143
10	action_to_thought	lIPL	0.337
11	action_to_thought	lIPL	0.73375
12	action_to_thought	lIPL	0.74425
13	action_to_thought	lIPL	0.5063125
14	action_to_thought	lIPL	0.591625
15	action_to_thought	lIPL	0.7828125
16	action_to_thought	lIPL	0.6181875
17	action_to_thought	lIPL	0.9076875
18	action_to_thought	lIPL	0.6803125
19	action_to_thought	lIPL	0.62675
20	action_to_thought	lIPL	0.7425
21	action_to_thought	lIPL	0.585916667
22	action_to_thought	lIPL	0.4974375
23	action_to_thought	lIPL	0.6760625
24	action_to_thought	lIPL	0.5041875
1	action_to_thought	rPreCentr	0.6145625
2	action_to_thought	rPreCentr	0.6264375
3	action_to_thought	rPreCentr	0.298142857
4	action_to_thought	rPreCentr	0.3936875
5	action_to_thought	rPreCentr	0.581125
6	action_to_thought	rPreCentr	0.656125
7	action_to_thought	rPreCentr	0.606375
8	action_to_thought	rPreCentr	0.74375
9	action_to_thought	rPreCentr	0.554
10	action_to_thought	rPreCentr	0.5021875
11	action_to_thought	rPreCentr	0.7213125
12	action_to_thought	rPreCentr	0.4518125
13	action_to_thought	rPreCentr	0.4683125
14	action_to_thought	rPreCentr	0.3584375
15	action_to_thought	rPreCentr	0.7985625
16	action_to_thought	rPreCentr	0.5953125
17	action_to_thought	rPreCentr	0.3873125
18	action_to_thought	rPreCentr	0.493125
19	action_to_thought	rPreCentr	0.6008125
20	action_to_thought	rPreCentr	0.6889375
21	action_to_thought	rPreCentr	0.183833333
22	action_to_thought	rPreCentr	0.6161875
23	action_to_thought	rPreCentr	0.6030625
24	action_to_thought	rPreCentr	0.705875
1	action_to_thought	rSPL	0.719125
2	action_to_thought	rSPL	0.3753125
3	action_to_thought	rSPL	0.286785714
4	action_to_thought	rSPL	0.2835
5	action_to_thought	rSPL	0.616875
6	action_to_thought	rSPL	0.3854375
7	action_to_thought	rSPL	0.514
8	action_to_thought	rSPL	0.482375
9	action_to_thought	rSPL	0.428571429
10	action_to_thought	rSPL	0.562125
11	action_to_thought	rSPL	0.8088125
12	action_to_thought	rSPL	0.46875
13	action_to_thought	rSPL	0.5566875
14	action_to_thought	rSPL	0.32875
15	action_to_thought	rSPL	0.7095625
16	action_to_thought	rSPL	0.517
17	action_to_thought	rSPL	0.3179375
18	action_to_thought	rSPL	0.3025
19	action_to_thought	rSPL	0.6785
20	action_to_thought	rSPL	0.5915
21	action_to_thought	rSPL	0.453
22	action_to_thought	rSPL	0.543375
23	action_to_thought	rSPL	0.545
24	action_to_thought	rSPL	0.07175
