# Supplementary material for: Dynamic targeting enables domain-general inhibitory control over action and thought by the prefrontal cortex
Source: Nat Commun. 2022 Jan 12;13:274. doi: 10.1038/s41467-021-27926-w (PMC8755760; doi:10.1038/s41467-021-27926-w)
Supplement: Supplementary file 4 — Source Data [file 41467_2021_27926_MOESM4_ESM.zip › SupplementaryFigure6right_DCM_results_control_IPL.csv]

Type	Nr	Name	EP
m	0	0	0.0019
m	1	1	0.0031
m	2	2	0.0026
m	3	3	0.0064
m	4	4	0.0032
m	5	5	0.0024
m	6	6	0.0026
m	7	7	0.0015
m	8	8	0.0023
m	9	9	0.0402
m	10	10	0.1705
m	11	11	0.0152
m	12	12	0.2458
m	13	13	0.0024
m	14	14	0.0025
m	15	15	0.0295
m	16	16	0.0016
m	17	17	0.0027
m	18	18	0.0037
m	19	19	0.0031
m	20	20	0.003
m	21	21	0.0292
m	22	22	0.1407
m	23	23	0.009
m	24	24	0.1404
m	25	25	0.0023
m	26	26	0.0021
m	27	27	0.0016
m	28	28	0.0024
m	29	29	0.0019
m	30	30	0.0026
m	31	31	0.0018
m	32	32	0.0044
m	33	33	0.0033
m	34	34	0.0055
m	35	35	0.0034
m	36	36	0.0035
m	37	37	0.0031
m	38	38	0.0027
m	39	39	0.0027
m	40	40	0.0015
m	41	41	0.0023
m	42	42	0.0018
m	43	43	0.0024
m	44	44	0.0021
m	45	45	0.003
m	46	46	0.0033
m	47	47	0.0101
m	48	48	0.0033
m	49	49	0.0014
m	50	50	0.0023
m	51	51	0.0027
m	52	52	0.0029
m	53	53	0.0023
m	54	54	0.0024
m	55	55	0.0027
m	56	56	0.0017
m	57	57	0.0022
m	58	58	0.0021
m	59	59	0.0034
m	60	60	0.0016
m	61	61	0.0018
m	62	62	0.0029
m	63	63	0.0018
m	64	64	0.0026
m	65	65	0.002
m	66	66	0.0117
m	67	67	0.002
m	68	68	0.0013
m	69	69	0.0019
m	70	70	0.002
m	71	71	0.0019
m	72	72	0.0018
